# Supplementary material for: The morphology of the inner ear of squamate reptiles and its bearing on the origin of snakes
Source: R Soc Open Sci. 2017 Aug 23;4(8):170685. doi: 10.1098/rsos.170685 (PMC5579127; doi:10.1098/rsos.170685)
Supplement: Supplementary material S2 [file rsos170685supp2.zip]

Archive with 1 entries (1 files):
- rsos170685supp2.nts
