# Supplementary material for: The morphology of the inner ear of squamate reptiles and its bearing on the origin of snakes
Source: R Soc Open Sci. 2017 Aug 23;4(8):170685. doi: 10.1098/rsos.170685 (PMC5579127; doi:10.1098/rsos.170685)
Supplement: Supplementary material S2 [file rsos170685supp2.zip › rsos170685supp2.nts]

"ears
1 81L 144 0 dim=3

Acanth Aconti Acroch Acutot Ahaetu Aipysu Anguis Anilio Aniliu Anniel Anomoc Aprasi Aspidi Bipes Boiga Brachy Calaba Callio Candoi Causus Cerber Chryso Coruci Ctenop Ctenot Cylind Dendre Dibamu Dinily Dipsas Draco Echiop Emydoc Enhydr Ephalo Erpeto Eryx Eunect Fordon Helode Hemias Homoro Hoploc Hydrel Hydrop Intell Latast Latica Leptop Lerist Liotyp Loxoce Lycodo Moreli Myron Naja Natrix Notech Oligod Oxybel Panthe Parahy Pareas Platec Psammo Pseudo Pygopu Python Shinis Simose Suta Teretr Thecad Tiliqu Toxico Trilep Trimer Tropid Varanu Vermic Xenope


   7.9381812e+002   5.6541772e+002   1.8435122e+003
   9.5943457e+002   6.7519690e+002   2.2012075e+003
   1.3054639e+003   6.2694257e+002   2.5540156e+003
   1.4935542e+003   7.0339417e+002   2.9110388e+003
   1.7301367e+003   6.9088434e+002   3.1991060e+003
   2.0127437e+003   5.4857513e+002   3.3425576e+003
   1.9610966e+003   2.2366035e+002   3.4859597e+003
   1.7514666e+003  -1.2856096e+002   3.4225051e+003
   1.5131456e+003  -4.2832858e+002   3.1271201e+003
   1.3457351e+003  -6.2687805e+002   2.6992144e+003
   1.1500632e+003  -8.5397778e+002   2.2552314e+003
   8.1416223e+002  -1.1196591e+003   1.8734370e+003
   4.0650354e+002  -1.3365822e+003   1.6730903e+003
  -2.4120178e+000  -1.4054412e+003   1.5296432e+003
  -3.9068970e+002  -1.3548604e+003   1.3962684e+003
  -6.9139636e+002  -1.2636429e+003   1.1116194e+003
  -5.6747266e+002  -1.3643425e+003   7.9241656e+002
  -2.7147107e+002  -1.4415044e+003   5.5368158e+002
   1.1782813e+002  -1.4393748e+003   3.0226303e+002
   4.9573560e+002  -1.3198813e+003   8.8203125e+001
   7.6781995e+002  -1.2233785e+003  -1.3195374e+002
   1.0147457e+003  -1.0514657e+003  -4.8607568e+002
   1.1596044e+003  -9.0675873e+002  -8.0551917e+002
   1.2623698e+003  -6.3562262e+002  -1.0740322e+003
   1.3247731e+003  -3.0353693e+002  -1.3167695e+003
   1.3094369e+003   9.1684280e+001  -1.4744922e+003
   1.1166721e+003   4.1801291e+002  -1.4819592e+003
   8.7396204e+002   6.6119226e+002  -1.2365435e+003
   6.9601221e+002   7.2645538e+002  -7.6878088e+002
   6.9198560e+002   6.2532819e+002  -3.0476642e+002
   1.6252681e+003  -5.5179073e+001   2.4664299e+003
   1.5661624e+003  -3.3188126e+002   2.1455144e+003
   1.6463340e+003  -4.6735248e+002   1.8261949e+003
   1.8423005e+003  -3.9471082e+002   1.5790470e+003
   2.0462246e+003  -1.4949136e+002   1.4020936e+003
   1.9829822e+003  -2.9106485e+002   1.0031973e+003
   1.8639604e+003  -4.1273230e+002   6.1444891e+002
   1.7196094e+003  -4.0975317e+002   1.6425256e+002
   1.4839899e+003  -4.1581354e+002  -2.8714233e+002
   1.1060122e+003  -3.8523148e+002  -5.1750684e+002
   7.5545355e+002  -4.4871887e+002  -5.9915637e+002
   4.2863315e+002  -5.0163556e+002  -3.9825854e+002
   1.5823410e+002  -5.9960785e+002  -3.8894165e+001
  -1.4772705e+001  -6.4037640e+002   3.3256293e+002
  -1.9086456e+002  -7.9480554e+002   5.9967212e+002
  -1.7291724e+002  -1.0313364e+003   1.0039185e+003
   1.1146597e+003  -3.8249835e+002   6.2869928e+002
   7.7671851e+002   1.9273031e+003   5.7722949e+002


   3.2764746e+002   8.9445911e+002   1.0711941e+003
   1.9600635e+002   9.7172577e+002   1.3472786e+003
   2.4397314e+002   1.0090632e+003   1.6055748e+003
   2.3098047e+002   9.8082996e+002   1.8619927e+003
   2.1768359e+002   8.5951385e+002   2.0445928e+003
   2.9041968e+002   6.3657562e+002   2.0825791e+003
   4.7132471e+002   4.4788968e+002   1.9430569e+003
   6.5159424e+002   1.9095087e+002   1.8174385e+003
   7.9240576e+002  -9.0480492e+001   1.7318442e+003
   8.7439478e+002  -3.4914954e+002   1.6102371e+003
   9.6625824e+002  -5.8156409e+002   1.4145898e+003
   9.8993805e+002  -8.0664294e+002   1.2137363e+003
   9.7014850e+002  -9.5313275e+002   9.5237671e+002
   9.0675824e+002  -1.0362532e+003   7.0660400e+002
   8.4466302e+002  -1.0688525e+003   4.7245096e+002
   8.5219690e+002  -1.0436620e+003   2.1334401e+002
   1.0891890e+003  -9.9713812e+002   1.7989789e+002
   1.3194496e+003  -9.0486682e+002   1.8429926e+002
   1.5338884e+003  -7.8133911e+002   1.3960651e+002
   1.7543224e+003  -6.1522699e+002   4.7529175e+001
   1.9063835e+003  -4.4072589e+002  -9.5233582e+001
   1.9882988e+003  -2.8015286e+002  -2.4121780e+002
   2.0380286e+003  -8.5446434e+001  -3.8759851e+002
   2.0547678e+003   1.0892636e+002  -4.9513684e+002
   2.0619668e+003   3.3056012e+002  -5.4700952e+002
   1.9841045e+003   5.5019336e+002  -5.4123975e+002
   1.8628074e+003   7.4886395e+002  -5.1321167e+002
   1.6643905e+003   8.8800067e+002  -4.2656897e+002
   1.4411876e+003   9.1365356e+002  -3.0922266e+002
   1.2166677e+003   8.8741553e+002  -1.4698950e+002
   5.8087537e+002   7.7683691e+002   1.8149143e+003
   8.8102429e+002   6.5540924e+002   1.7724006e+003
   1.1669109e+003   7.6453802e+002   1.6726882e+003
   1.5018213e+003   7.7731024e+002   1.5080513e+003
   1.8090369e+003   8.3343353e+002   1.2633483e+003
   2.0424583e+003   9.5010681e+002   9.8943982e+002
   2.1324355e+003   9.8365619e+002   6.4204248e+002
   2.1186958e+003   8.7628296e+002   2.4325328e+002
   2.0496125e+003   7.4976013e+002  -8.9992004e+001
   1.8726653e+003   5.3759277e+002  -3.5669128e+002
   1.6184514e+003   3.7180365e+002  -4.2711755e+002
   1.4131859e+003   1.7487328e+002  -4.0571167e+002
   1.2010481e+003  -1.5270302e+001  -3.4294531e+002
   9.8776337e+002  -2.0154712e+002  -2.1500928e+002
   7.4816638e+002  -3.0745377e+002  -8.3156006e+001
   9.7246143e+002  -9.3272229e+002   3.1288696e+002
   1.9366865e+003  -1.0031180e+002   9.0666333e+002
   7.3994373e+002   1.9160217e+003  -1.0496155e+002


   7.5350391e+002   1.2021342e+003   1.5263640e+003
   9.9855566e+002   1.3870826e+003   1.9668446e+003
   1.4260723e+003   1.2739528e+003   2.2994087e+003
   1.8774102e+003   1.3540320e+003   2.6231504e+003
   2.4233926e+003   1.3418567e+003   2.8455742e+003
   2.7676899e+003   1.1525936e+003   3.0649043e+003
   2.5003022e+003   7.8737628e+002   3.4676670e+003
   1.9639742e+003   3.9031824e+002   3.5985952e+003
   1.5093129e+003   4.9190399e+001   3.4862700e+003
   9.9309174e+002  -3.2167407e+002   3.1711836e+003
   4.3847351e+002  -7.2038300e+002   2.7999873e+003
  -5.5604736e+001  -1.1588904e+003   2.5582979e+003
  -4.8736816e+002  -1.4965216e+003   2.3232964e+003
  -8.2505029e+002  -1.6888381e+003   2.0132095e+003
  -1.1609009e+003  -1.7461475e+003   1.6226982e+003
  -1.3691523e+003  -1.4931237e+003   1.0263523e+003
  -1.2373569e+003  -1.9453340e+003   8.4119849e+002
  -8.0344629e+002  -2.1846575e+003   6.6468433e+002
  -3.0098715e+002  -2.1587993e+003   4.0149884e+002
   1.1891846e+002  -2.0186720e+003   1.0363220e+002
   5.3060364e+002  -1.8573792e+003  -1.6861938e+002
   8.9374243e+002  -1.7020803e+003  -4.9862134e+002
   1.1620835e+003  -1.5380717e+003  -8.1301526e+002
   1.4877031e+003  -1.2972133e+003  -1.1808403e+003
   1.7088618e+003  -9.7567316e+002  -1.4938245e+003
   1.8657646e+003  -6.1549829e+002  -1.7075596e+003
   1.7414685e+003  -2.0289034e+002  -1.7299277e+003
   1.4500591e+003   1.5121579e+002  -1.5829352e+003
   1.1341362e+003   4.5200409e+002  -1.3636440e+003
   7.6361011e+002   6.4889606e+002  -1.0729121e+003
   1.7328809e+003   3.9136084e+002   2.5843831e+003
   1.4412480e+003   5.1833233e+001   2.4450176e+003
   1.3149275e+003  -2.5745160e+002   2.1464663e+003
   1.4744548e+003  -3.8522760e+002   1.7338733e+003
   1.7356138e+003  -3.7952576e+002   1.2799192e+003
   1.8785455e+003  -6.0838916e+002   7.6646655e+002
   1.8572712e+003  -8.7022253e+002   2.9219983e+002
   1.6806057e+003  -1.1076240e+003  -2.2877258e+002
   1.2926451e+003  -1.0725947e+003  -6.3879773e+002
   7.3689185e+002  -1.0511770e+003  -9.5257599e+002
   2.6042932e+002  -9.4219727e+002  -1.0427148e+003
  -1.7386218e+002  -8.8442700e+002  -9.8027222e+002
  -5.7086353e+002  -8.0915997e+002  -7.8013159e+002
  -9.2219739e+002  -8.2153912e+002  -5.0810376e+002
  -1.1353276e+003  -8.9271869e+002  -1.1653027e+002
  -7.9992871e+002  -1.5111296e+003   1.0126814e+003
   7.2870068e+002  -1.3894906e+003   9.4593823e+002
   1.6253057e+003   2.6991560e+003  -4.3791614e+002


   4.6556451e+002   2.9816251e+002   8.4138281e+002
   6.0380371e+002   3.5410016e+002   9.2797144e+002
   7.4694867e+002   4.1375583e+002   9.9144885e+002
   8.7608020e+002   4.5656387e+002   1.0773521e+003
   1.0127460e+003   4.8431042e+002   1.1557155e+003
   1.1592347e+003   4.4585339e+002   1.2046951e+003
   1.2767961e+003   3.7004639e+002   1.1979253e+003
   1.3816554e+003   2.6347726e+002   1.1392273e+003
   1.4224229e+003   1.9191817e+002   1.0088383e+003
   1.4221536e+003   1.1243789e+002   8.6947095e+002
   1.4078783e+003   2.4235651e+000   7.3087439e+002
   1.3702844e+003  -1.1645753e+002   6.0753424e+002
   1.3161936e+003  -2.1614946e+002   5.0395093e+002
   1.2536648e+003  -3.0966635e+002   4.0383612e+002
   1.1832706e+003  -3.9037604e+002   2.8124121e+002
   1.1020011e+003  -4.4017957e+002   1.4457635e+002
   1.1139319e+003  -3.8708215e+002   8.4986877e+000
   1.1129236e+003  -2.9826074e+002  -1.1622430e+002
   1.1220315e+003  -2.1178566e+002  -2.4533130e+002
   1.1286714e+003  -1.1679093e+002  -3.4914081e+002
   1.1115951e+003  -1.8533009e+001  -4.5390686e+002
   1.0767012e+003   1.1465446e+002  -5.4841382e+002
   1.0009338e+003   2.6000449e+002  -6.3369373e+002
   8.9202142e+002   3.8857901e+002  -6.9826221e+002
   7.6269751e+002   4.9961850e+002  -7.1587793e+002
   6.1155164e+002   6.1344086e+002  -7.3392188e+002
   4.5544305e+002   6.9030933e+002  -7.1789856e+002
   3.2567456e+002   7.4361774e+002  -6.3409436e+002
   2.5090601e+002   7.7144629e+002  -5.1255066e+002
   2.0469690e+002   7.9927875e+002  -3.1005994e+002
   1.3115732e+003   3.8348767e+002   8.2233740e+002
   1.3921486e+003   3.2709534e+002   7.0080011e+002
   1.4183655e+003   3.6443118e+002   6.0173883e+002
   1.4242151e+003   4.5173520e+002   4.9336865e+002
   1.4253988e+003   5.3542822e+002   3.8591357e+002
   1.4434126e+003   5.8324652e+002   2.3181406e+002
   1.4319136e+003   5.8634991e+002   7.8012421e+001
   1.3891952e+003   5.4614227e+002  -8.2801140e+001
   1.3256060e+003   4.5085867e+002  -2.1520229e+002
   1.2577147e+003   3.4466510e+002  -3.0623456e+002
   1.1225504e+003   2.1130711e+002  -3.6473672e+002
   9.6212573e+002   9.1758385e+000  -3.9493036e+002
   8.6204675e+002  -1.2319550e+002  -2.9616296e+002
   8.1828973e+002  -2.1577321e+002  -1.3663507e+002
   8.3960522e+002  -2.7100833e+002   4.0980835e+001
   1.1464243e+003  -2.0098701e+002   1.7219861e+002
   1.2850349e+003   1.6627794e+002   1.7273517e+002
  -1.3570508e+002   1.0631814e+003   5.6484851e+002


   7.3454321e+002   7.2799048e+002   1.6250822e+003
   9.8525903e+002   5.8227100e+002   2.1244729e+003
   1.1632756e+003   1.0152266e+003   2.3912969e+003
   1.1669333e+003   1.3429994e+003   2.7233909e+003
   1.3687295e+003   1.4206711e+003   3.1635293e+003
   1.6598954e+003   1.1732583e+003   3.5056707e+003
   1.7961437e+003   7.8816028e+002   3.7727148e+003
   1.8625898e+003   3.0572183e+002   3.8699131e+003
   1.8952374e+003  -2.3913402e+002   3.6788677e+003
   1.8166299e+003  -5.6567267e+002   3.3200740e+003
   1.6228267e+003  -7.8441473e+002   2.8580352e+003
   1.3373386e+003  -9.0772467e+002   2.3528750e+003
   9.7463037e+002  -9.9595203e+002   1.7751963e+003
   4.0326538e+002  -1.0814413e+003   1.2986667e+003
  -8.6491737e+001  -1.1343489e+003   1.0444348e+003
  -5.8496924e+002  -1.1499609e+003   6.8039709e+002
  -5.6866675e+002  -1.2201074e+003   2.8141858e+002
  -2.0276978e+002  -1.2548477e+003   8.1555481e+000
   1.7627185e+002  -1.2118943e+003  -2.9973962e+002
   5.5256567e+002  -1.1145594e+003  -6.4020923e+002
   8.1159485e+002  -9.7394586e+002  -1.0399124e+003
   1.0883831e+003  -7.3318341e+002  -1.3698203e+003
   1.2801128e+003  -3.3953381e+002  -1.4752598e+003
   1.2856414e+003   1.2352266e+002  -1.4774268e+003
   1.1578928e+003   5.7683618e+002  -1.3607041e+003
   9.3968689e+002   9.2249683e+002  -1.1742826e+003
   7.7796161e+002   1.1064188e+003  -8.2734070e+002
   6.8967700e+002   1.0552834e+003  -4.4530487e+002
   5.2877930e+002   7.8169507e+002  -2.1389868e+002
   4.2540674e+002   5.6105872e+002   7.9887634e+001
   1.6299080e+003  -1.6860110e+002   2.3044653e+003
   1.5151382e+003  -4.9932507e+002   1.9420884e+003
   1.3602094e+003  -5.7578082e+002   1.4646958e+003
   1.5683673e+003  -5.7090674e+002   1.0447122e+003
   1.9576658e+003  -4.3469333e+002   9.4411243e+002
   1.9456389e+003  -4.7389365e+002   4.1653732e+002
   1.7795469e+003  -4.9564667e+002  -6.0195892e+001
   1.5558942e+003  -4.9601208e+002  -5.2684106e+002
   1.2256648e+003  -3.8609708e+002  -9.4573352e+002
   7.1517432e+002  -2.1584616e+002  -1.2369768e+003
   3.2042358e+002  -2.8155917e+002  -1.1922056e+003
   2.0910645e+001  -3.2751364e+002  -1.0321396e+003
  -2.2760803e+002  -4.0953796e+002  -7.5522144e+002
  -3.7897461e+002  -5.2220251e+002  -4.3259180e+002
  -4.1585132e+002  -6.7021027e+002  -5.0236572e+001
   1.1829077e+002  -9.4052173e+002   3.9403607e+002
   9.5616479e+002  -6.7360034e+002   2.3189453e+002
   6.7733844e+002   1.7714794e+003   3.2341458e+002


   4.9170703e+002   7.2449231e+002   1.0980475e+003
   6.3572174e+002   7.5295514e+002   1.4060471e+003
   9.5211139e+002   6.8574463e+002   1.6204545e+003
   1.2340835e+003   7.1810803e+002   1.8555623e+003
   1.5558184e+003   6.6866815e+002   2.0059314e+003
   1.8124508e+003   4.6262210e+002   2.1362256e+003
   1.7202063e+003   1.2368558e+002   2.2188892e+003
   1.5227211e+003  -1.6965492e+002   2.1375461e+003
   1.2931539e+003  -4.0554294e+002   1.9332686e+003
   1.0167072e+003  -5.7977887e+002   1.6543553e+003
   7.4823169e+002  -7.4272595e+002   1.3617266e+003
   4.4830606e+002  -9.7458942e+002   1.1852982e+003
   1.3334209e+002  -1.1360067e+003   1.0864104e+003
  -2.0362891e+002  -1.1533290e+003   9.9228174e+002
  -5.4211694e+002  -1.0514270e+003   9.2270819e+002
  -7.5819153e+002  -9.8862311e+002   6.7916528e+002
  -6.1194556e+002  -1.1676776e+003   3.9245981e+002
  -3.3027222e+002  -1.2574956e+003   2.1031012e+002
  -2.5342224e+001  -1.2685360e+003   3.5550751e+001
   2.3883008e+002  -1.2513591e+003  -1.5155563e+002
   4.9922473e+002  -1.1697694e+003  -4.3831226e+002
   7.0810266e+002  -1.0452500e+003  -7.3375208e+002
   8.3309930e+002  -8.6480298e+002  -9.7742657e+002
   9.0316284e+002  -6.2088080e+002  -1.2040139e+003
   9.2898413e+002  -3.1914645e+002  -1.3841414e+003
   8.8044043e+002  -1.6836052e+001  -1.4665559e+003
   7.1520972e+002   3.2727249e+002  -1.3368521e+003
   6.0859473e+002   4.6462204e+002  -1.0701296e+003
   4.9403113e+002   4.1822806e+002  -7.4998376e+002
   4.1301080e+002   3.9470004e+002  -4.0543518e+002
   1.2593423e+003   4.4138271e+001   1.4564297e+003
   1.0896028e+003  -1.7382370e+002   1.2990715e+003
   1.1293673e+003  -3.4695810e+002   1.0270922e+003
   1.2852825e+003  -3.5297412e+002   7.6359961e+002
   1.4564312e+003  -2.3819363e+002   5.0286331e+002
   1.4201040e+003  -3.6772836e+002   1.3262459e+002
   1.2902733e+003  -4.6357129e+002  -2.2643140e+002
   1.0843091e+003  -5.0418350e+002  -5.5008643e+002
   8.0883820e+002  -4.9948825e+002  -7.3837634e+002
   5.0169348e+002  -5.1377460e+002  -8.3521252e+002
   2.3994153e+002  -4.7401221e+002  -8.2524878e+002
   4.5910767e+001  -5.0886194e+002  -6.5568994e+002
  -7.4941162e+001  -5.3247943e+002  -4.4627301e+002
  -1.4425073e+002  -5.6157123e+002  -1.9678961e+002
  -2.5261243e+002  -6.6496106e+002   7.4645264e+001
  -1.8605469e+002  -8.4812781e+002   4.8934055e+002
   5.6782471e+002  -5.1707605e+002   2.6563901e+002
   5.7048175e+002   1.6726547e+003  -8.7900024e+001


   1.5718018e+002   9.1640222e+002   8.9317505e+002
   2.1871460e+002   1.0554681e+003   1.1633762e+003
   3.0033557e+002   1.1442552e+003   1.4255286e+003
   3.9864447e+002   1.1794336e+003   1.6731499e+003
   4.8112476e+002   1.0700601e+003   1.8718367e+003
   5.1737915e+002   8.1697968e+002   1.9498396e+003
   5.6645068e+002   5.6249731e+002   1.8743180e+003
   5.8625098e+002   3.1923923e+002   1.6960756e+003
   5.7095361e+002   1.2700883e+002   1.5183271e+003
   5.2741516e+002  -9.6680717e+001   1.3877437e+003
   4.5797607e+002  -3.3316541e+002   1.2619259e+003
   3.3885516e+002  -5.5810431e+002   1.0851404e+003
   1.8204913e+002  -7.0791541e+002   8.6731836e+002
   3.3651917e+001  -7.8482318e+002   6.2226538e+002
  -1.4754395e+002  -8.4106537e+002   3.6623108e+002
  -2.9067798e+002  -8.2939514e+002   1.2580803e+002
  -6.5700623e+001  -8.9691449e+002   1.3229828e+001
   2.1362738e+002  -8.6404547e+002  -1.0326419e+002
   4.1938257e+002  -7.7971698e+002  -2.7455591e+002
   5.4306250e+002  -6.5482422e+002  -4.8343073e+002
   6.2692883e+002  -5.0598627e+002  -6.5051721e+002
   6.9888916e+002  -3.5736969e+002  -8.0610291e+002
   7.7822168e+002  -1.6020453e+002  -9.6425208e+002
   8.2392676e+002   7.0165222e+001  -1.0551815e+003
   8.0266919e+002   2.6956784e+002  -1.0786997e+003
   7.2781226e+002   4.7633038e+002  -1.0511918e+003
   5.8354150e+002   6.2034467e+002  -9.9089258e+002
   4.1513898e+002   7.1913165e+002  -8.8110535e+002
   2.7328781e+002   7.5966016e+002  -7.3445825e+002
   1.9147778e+002   7.1243414e+002  -5.0954642e+002
   5.7546240e+002   7.6832800e+002   1.4444028e+003
   7.7737805e+002   4.4790753e+002   1.3147395e+003
   1.0367643e+003   4.4399112e+002   1.0826682e+003
   1.2529099e+003   4.4585565e+002   8.2156433e+002
   1.4188188e+003   3.9052036e+002   5.1423291e+002
   1.4933286e+003   3.4881638e+002   2.1082217e+002
   1.4998137e+003   3.5078894e+002  -1.2479324e+002
   1.3936189e+003   2.6804163e+002  -4.6894257e+002
   1.1911672e+003   1.7426555e+002  -6.9125122e+002
   8.6944360e+002   9.8072411e+001  -8.1880469e+002
   5.8242450e+002   1.0880576e+002  -8.3039880e+002
   2.9113501e+002   2.1438059e+001  -7.1760376e+002
   1.0028168e+002  -1.4896301e+002  -6.0307898e+002
  -5.6264801e+001  -2.9950153e+002  -3.9769702e+002
  -2.1813766e+002  -4.2968018e+002  -1.1636816e+002
  -9.5649414e+000  -6.6688275e+002   2.0051288e+002
   9.2610327e+002  -3.3205688e+002   3.2309631e+002
   1.3815417e+002   1.4041133e+003  -2.1124011e+002


   8.1977551e+002   4.2127893e+002   9.9619617e+002
   8.5392773e+002   2.9872278e+002   1.1366166e+003
   8.4691724e+002   1.1712933e+002   1.1879016e+003
   8.0733105e+002  -2.8818840e+001   1.2799624e+003
   6.6772327e+002  -1.3602237e+002   1.3435244e+003
   4.9883472e+002  -1.4015593e+002   1.3274440e+003
   3.2533371e+002  -1.3245105e+002   1.2777605e+003
   1.6133914e+002  -9.0175865e+001   1.2551394e+003
   1.8200317e+001   6.2456584e+000   1.1965403e+003
  -6.7223633e+001   1.2579417e+002   1.1260072e+003
  -1.6757520e+002   2.9584348e+002   1.0537661e+003
  -2.8033716e+002   3.9750314e+002   1.0511343e+003
  -3.8885803e+002   5.1231995e+002   1.0355439e+003
  -4.7414038e+002   6.3009656e+002   9.9849170e+002
  -5.1726770e+002   7.4853394e+002   9.4067737e+002
  -5.6741479e+002   7.7083893e+002   8.1642395e+002
  -5.9591809e+002   7.2384998e+002   6.7562317e+002
  -5.4263635e+002   6.5133063e+002   5.5362299e+002
  -4.6443384e+002   5.9556134e+002   4.3573999e+002
  -3.8600879e+002   5.6866467e+002   2.5366254e+002
  -3.1033704e+002   5.5296362e+002   7.3639893e+001
  -2.0032739e+002   5.6023853e+002  -1.0900409e+002
  -5.8530762e+001   5.8615045e+002  -2.4911499e+002
   1.0486176e+002   6.1391705e+002  -3.6867993e+002
   2.5866510e+002   6.5077435e+002  -4.6518323e+002
   4.3244766e+002   7.0433221e+002  -5.1509216e+002
   5.7416046e+002   7.7250616e+002  -4.5611292e+002
   6.7078815e+002   8.1827423e+002  -3.2645190e+002
   7.3779102e+002   8.4771246e+002  -1.8347525e+002
   7.5129077e+002   8.4729156e+002   7.6824951e+000
   4.5434814e+002  -1.4516122e+002   8.6945227e+002
   3.0687775e+002  -1.2930138e+002   7.7524512e+002
   2.0429572e+002  -1.0921808e+002   6.5763269e+002
   1.1339270e+002  -1.0889060e+002   5.2667719e+002
   1.4469360e+001  -1.0827203e+002   3.7945972e+002
   1.1715820e+001  -1.7830637e+001   2.2593723e+002
   2.3689453e+001   6.9661446e+001   8.7398888e+001
   2.4867554e+001   1.8693234e+002  -6.2725525e+000
   4.9591309e+001   2.9496661e+002  -2.7940643e+001
   2.5974243e+001   3.9867453e+002   9.6264648e+000
   3.6581909e+001   7.2806104e+002   7.9801636e+001
   5.0729126e+001   8.0544073e+002   1.5085141e+002
   4.8105347e+001   8.7079999e+002   2.4794897e+002
   5.7025146e+000   8.7462738e+002   3.6571124e+002
  -5.2001709e+001   8.3549933e+002   4.7981268e+002
  -2.4904706e+002   4.5311050e+002   7.1317651e+002
   2.1659229e+002   4.7225705e+002   6.0584705e+002
   1.5191858e+003   9.1392773e+002   7.3914789e+002


  -2.0127222e+002   2.3423169e+002   6.4837488e+002
  -2.8791577e+002   2.5462085e+002   8.3808856e+002
  -2.9734131e+002   2.4975674e+002   1.0227099e+003
  -2.8497754e+002   2.0263422e+002   1.2218788e+003
  -2.9088892e+002   4.5568699e+001   1.3482161e+003
  -2.3359570e+002  -1.8295015e+002   1.3486473e+003
  -1.2417181e+002  -3.4476276e+002   1.2546042e+003
  -1.9287109e-002  -4.2922656e+002   1.0725516e+003
   1.0644843e+002  -5.1650531e+002   8.9140955e+002
   1.8103665e+002  -6.2110101e+002   7.1650458e+002
   2.5242239e+002  -7.3154071e+002   5.3561041e+002
   2.8383304e+002  -7.8858209e+002   3.6841599e+002
   3.1073434e+002  -8.2283850e+002   1.8358078e+002
   3.6194675e+002  -8.5631445e+002  -2.1724792e+001
   4.5487045e+002  -8.5489099e+002  -2.0103589e+002
   5.8882001e+002  -7.9029523e+002  -3.6916159e+002
   7.6348657e+002  -7.7216058e+002  -3.7039941e+002
   9.5784631e+002  -7.1309656e+002  -3.5882306e+002
   1.1714275e+003  -5.9747687e+002  -3.2449005e+002
   1.3695354e+003  -4.3313785e+002  -3.0882111e+002
   1.5386133e+003  -2.4463374e+002  -3.1987732e+002
   1.6742776e+003  -6.6520233e+001  -3.5652167e+002
   1.7662758e+003   1.3606662e+002  -3.3972205e+002
   1.8084625e+003   3.2835440e+002  -3.0189624e+002
   1.8146848e+003   5.0220389e+002  -2.4949429e+002
   1.7352327e+003   6.5067450e+002  -2.5067252e+002
   1.5992080e+003   7.4283356e+002  -2.7618390e+002
   1.4338682e+003   7.6532117e+002  -2.8901425e+002
   1.2710031e+003   7.0448212e+002  -2.5900156e+002
   1.1121389e+003   5.6037042e+002  -2.1158423e+002
   7.0178467e+001  -1.2478837e+002   1.2204822e+003
   3.0923581e+002  -1.5517285e+002   1.2054078e+003
   5.3401843e+002  -1.9337643e+001   1.2272161e+003
   7.8965662e+002   7.2605698e+001   1.2210472e+003
   1.0591443e+003   9.1299751e+001   1.1265066e+003
   1.2815291e+003   4.0512428e+001   9.3621704e+002
   1.4786384e+003   2.9312263e+001   6.7704626e+002
   1.6376589e+003   3.5163338e+001   4.0597595e+002
   1.6675989e+003   1.0481487e+002   1.2286253e+002
   1.5477996e+003   1.3591936e+002  -1.3390306e+002
   1.4020055e+003   1.1002326e+002  -3.3088245e+002
   1.2714838e+003  -2.2160835e+001  -4.4796069e+002
   1.1356145e+003  -1.5317384e+002  -4.9838428e+002
   9.5425049e+002  -2.5960583e+002  -4.9547266e+002
   7.7406982e+002  -3.6568863e+002  -4.7156177e+002
   6.5697034e+002  -6.3557117e+002  -1.5338733e+002
   1.0382280e+003  -4.0382092e+002   5.0349799e+002
   3.5496448e+002   1.3852517e+003   3.4955765e+002


   3.8292505e+002   5.9351373e+002   1.2415042e+003
   4.2731616e+002   6.7044434e+002   1.4146953e+003
   5.7331909e+002   6.8045886e+002   1.5559598e+003
   7.3057043e+002   6.7676190e+002   1.6936775e+003
   9.1774396e+002   6.2694031e+002   1.7358555e+003
   1.0137994e+003   4.8929266e+002   1.7009415e+003
   1.0494001e+003   3.4157437e+002   1.6048955e+003
   1.0583314e+003   1.6193259e+002   1.4840221e+003
   1.0768179e+003  -1.6065266e+001   1.3691917e+003
   1.0576721e+003  -1.7472729e+002   1.2560938e+003
   9.9808405e+002  -3.3194183e+002   1.1160862e+003
   9.0375922e+002  -5.3489734e+002   9.5232526e+002
   7.9802087e+002  -6.7942963e+002   8.0820013e+002
   6.6662250e+002  -7.6898224e+002   6.8442847e+002
   5.2079614e+002  -8.2380780e+002   5.4211475e+002
   3.4531754e+002  -8.2662439e+002   3.8358276e+002
   3.2850604e+002  -7.9207312e+002   1.9036951e+002
   3.1630228e+002  -7.1492120e+002   3.4312622e+001
   3.4166071e+002  -6.0432666e+002  -9.3616943e+001
   3.7938193e+002  -4.6114813e+002  -2.1340161e+002
   4.1870715e+002  -3.0950577e+002  -3.0372913e+002
   4.3650687e+002  -1.5359659e+002  -3.8886792e+002
   4.0741302e+002   6.9780011e+000  -4.7476025e+002
   3.5799982e+002   1.8526877e+002  -5.3808276e+002
   2.8958984e+002   3.7042691e+002  -5.4082520e+002
   2.2106558e+002   5.2106897e+002  -5.0206409e+002
   1.7071094e+002   6.8137598e+002  -4.0511011e+002
   1.1863367e+002   8.2599750e+002  -2.7778394e+002
   6.2019653e+001   8.5584698e+002  -1.0713727e+002
   1.7528809e+001   7.8335431e+002   7.8344543e+001
   9.3766357e+002   5.4202374e+002   1.4845654e+003
   1.0925527e+003   5.0229361e+002   1.2688114e+003
   1.1167048e+003   6.6299152e+002   1.0814155e+003
   1.1324380e+003   7.1046448e+002   8.3464856e+002
   1.0735308e+003   7.8812006e+002   5.6945483e+002
   9.9384448e+002   8.1837720e+002   2.8738452e+002
   8.5629980e+002   8.4855164e+002   6.4974487e+001
   6.9350464e+002   7.8974506e+002  -1.4625781e+002
   5.1367981e+002   6.6174750e+002  -3.1287402e+002
   3.4607324e+002   4.7335828e+002  -3.6004761e+002
   1.8396341e+002   2.2642947e+002  -3.2177563e+002
   1.0730602e+002  -4.6106329e+000  -2.4500964e+002
   7.2520721e+001  -2.4865485e+002  -8.0360474e+001
   7.5606110e+001  -4.1398349e+002   6.5971924e+001
   1.1209467e+002  -4.9843695e+002   3.3344153e+002
   4.4077820e+002  -6.8334033e+002   3.5441653e+002
   9.7970068e+002  -7.5987068e+001   2.7336914e+002
  -1.9703467e+002   1.1462195e+003   3.0859555e+002


   2.2839944e+003   2.3240264e+003   5.4850962e+003
   2.1958596e+003   2.3260403e+003   5.3923691e+003
   2.0853320e+003   2.2944497e+003   5.3356753e+003
   1.9764292e+003   2.2400852e+003   5.2872368e+003
   1.9020619e+003   2.1525027e+003   5.2500005e+003
   1.8954619e+003   2.0297435e+003   5.2517847e+003
   1.9229500e+003   1.9104818e+003   5.2938882e+003
   1.9896721e+003   1.8286600e+003   5.3435625e+003
   2.0842012e+003   1.7776198e+003   5.4013237e+003
   2.1793057e+003   1.7353440e+003   5.4420083e+003
   2.2742800e+003   1.6788345e+003   5.4858438e+003
   2.3608250e+003   1.6190459e+003   5.5341758e+003
   2.4427805e+003   1.5664146e+003   5.5968784e+003
   2.5230137e+003   1.5358776e+003   5.6689849e+003
   2.5926394e+003   1.5254890e+003   5.7509678e+003
   2.6536094e+003   1.5200521e+003   5.8534961e+003
   2.6379893e+003   1.5204268e+003   5.9606519e+003
   2.5932432e+003   1.5453789e+003   6.0543633e+003
   2.5583413e+003   1.5817745e+003   6.1417305e+003
   2.5320083e+003   1.6318335e+003   6.2197456e+003
   2.5085806e+003   1.6904551e+003   6.3061963e+003
   2.5043071e+003   1.7382200e+003   6.3860664e+003
   2.4944504e+003   1.8119554e+003   6.4407842e+003
   2.4803645e+003   1.8955878e+003   6.4892334e+003
   2.4544304e+003   1.9923374e+003   6.5140762e+003
   2.4367671e+003   2.0951616e+003   6.5157959e+003
   2.4283823e+003   2.2012324e+003   6.4895239e+003
   2.4380210e+003   2.2988225e+003   6.4350366e+003
   2.4534563e+003   2.3499729e+003   6.3418750e+003
   2.4797563e+003   2.3555632e+003   6.2311187e+003
   1.9009647e+003   2.0168168e+003   5.4700249e+003
   1.9267910e+003   1.9249445e+003   5.5535981e+003
   1.9110471e+003   1.9168029e+003   5.6811362e+003
   1.8981345e+003   1.9394178e+003   5.7991929e+003
   1.9233015e+003   1.9480802e+003   5.9376787e+003
   1.9670062e+003   1.9351317e+003   6.0643213e+003
   2.0371930e+003   1.9321395e+003   6.1761577e+003
   2.1298804e+003   1.9234829e+003   6.2727300e+003
   2.2369431e+003   1.8794916e+003   6.3223770e+003
   2.3622935e+003   1.8686108e+003   6.3137344e+003
   2.5243345e+003   1.8864327e+003   6.2964971e+003
   2.6105249e+003   1.9152434e+003   6.2291787e+003
   2.6623269e+003   1.8966639e+003   6.1425435e+003
   2.6950791e+003   1.8405775e+003   6.0547373e+003
   2.7171091e+003   1.7549420e+003   5.9923169e+003
   2.5095957e+003   1.6293286e+003   5.8491406e+003
   2.2127656e+003   1.7420101e+003   5.9080308e+003
   2.4028052e+003   2.7549563e+003   5.7210972e+003


   1.6323865e+002   6.3255170e+002   1.0548036e+003
   1.4419214e+002   7.4268433e+002   1.1656296e+003
   2.1539575e+002   8.3491797e+002   1.2391870e+003
   2.6860803e+002   9.2635577e+002   1.3575791e+003
   3.7355234e+002   9.8165784e+002   1.4575035e+003
   4.8056799e+002   9.3640332e+002   1.5027255e+003
   5.6793420e+002   8.0442725e+002   1.4611117e+003
   6.1361914e+002   6.7616748e+002   1.3826010e+003
   6.7490771e+002   5.2810602e+002   1.3107755e+003
   7.5179852e+002   3.9489490e+002   1.2537637e+003
   8.1238239e+002   2.3763530e+002   1.2114135e+003
   8.4433051e+002   8.0837090e+001   1.1738182e+003
   8.3019653e+002  -6.1594540e+001   1.1251960e+003
   7.6508179e+002  -1.6479362e+002   1.0717672e+003
   6.6271167e+002  -2.4810043e+002   1.0144938e+003
   5.7231262e+002  -3.0421387e+002   9.2170386e+002
   6.7364844e+002  -3.1324442e+002   8.5367310e+002
   7.3931415e+002  -2.4709894e+002   7.8615424e+002
   7.9546545e+002  -1.7436424e+002   6.9815314e+002
   8.2999597e+002  -1.0118159e+002   6.0472607e+002
   8.3593695e+002  -2.1718044e+001   4.9622772e+002
   8.1917780e+002   4.2975861e+001   3.9660153e+002
   7.7432892e+002   1.1495425e+002   3.0663696e+002
   7.0623114e+002   1.7915370e+002   2.1813879e+002
   6.3220752e+002   2.3794595e+002   1.3180676e+002
   5.3755212e+002   2.9018637e+002   8.6856384e+001
   4.2871671e+002   3.4342856e+002   7.5264954e+001
   3.3379507e+002   3.8907410e+002   1.0949536e+002
   2.6144363e+002   4.2253326e+002   1.8443515e+002
   2.3108691e+002   4.1570923e+002   3.1142297e+002
   4.9525134e+002   8.4813281e+002   1.3190278e+003
   6.0690259e+002   7.4685352e+002   1.2651226e+003
   6.8421533e+002   7.3998682e+002   1.1371556e+003
   6.8444519e+002   7.6609576e+002   9.8425403e+002
   7.1635205e+002   7.5212689e+002   8.2466003e+002
   7.5341907e+002   7.1940979e+002   6.6201440e+002
   7.7065234e+002   6.5823999e+002   4.8554877e+002
   7.3432727e+002   5.5168805e+002   3.3111066e+002
   6.7995459e+002   4.1107397e+002   2.4359460e+002
   5.9001123e+002   2.7749805e+002   2.2378601e+002
   4.4927698e+002   1.6453406e+002   2.5795084e+002
   3.7549530e+002   9.2120285e+001   3.5980618e+002
   3.3146045e+002   6.5434380e+000   4.7003915e+002
   3.1658008e+002  -5.5211868e+001   5.9433087e+002
   3.2791913e+002  -1.1269640e+002   7.1978827e+002
   6.3536462e+002  -1.9628931e+002   9.0735437e+002
   8.8755835e+002   3.1532269e+002   7.7131299e+002
  -1.2868005e+002   7.9862634e+002   5.1455402e+002


   1.7330518e+002  -2.0644720e+001   2.2133850e+003
   3.2960962e+002  -3.2550457e+001   2.6757737e+003
   6.8426294e+002  -2.7765256e+002   2.9795420e+003
   9.5997205e+002  -4.7964764e+002   3.3506855e+003
   1.2347959e+003  -8.2092035e+002   3.5779609e+003
   1.4129312e+003  -1.3129731e+003   3.4726489e+003
   1.3650266e+003  -1.5819967e+003   3.1176284e+003
   1.1487944e+003  -1.7034221e+003   2.7462017e+003
   8.5522992e+002  -1.8477584e+003   2.3930515e+003
   5.4179309e+002  -2.0166477e+003   2.0267617e+003
   1.8295396e+002  -2.2392422e+003   1.7182485e+003
  -1.4107043e+002  -2.3951382e+003   1.3694283e+003
  -4.6107227e+002  -2.5308513e+003   1.0755315e+003
  -7.9426685e+002  -2.5354463e+003   7.4529553e+002
  -1.0911698e+003  -2.3487292e+003   4.0916818e+002
  -1.3565039e+003  -2.0741555e+003   5.1075928e+001
  -1.0333148e+003  -2.4551162e+003  -2.1199170e+002
  -6.1686145e+002  -2.4876785e+003  -5.0658459e+002
  -2.4514453e+002  -2.3235159e+003  -8.2273914e+002
   5.5847412e+001  -2.0667427e+003  -1.1330184e+003
   3.6755078e+002  -1.7540621e+003  -1.5029303e+003
   6.2595581e+002  -1.4308401e+003  -1.8301943e+003
   8.4436523e+002  -1.1006880e+003  -2.1363352e+003
   1.0240549e+003  -7.1996967e+002  -2.4292393e+003
   1.1397471e+003  -2.6527228e+002  -2.6594053e+003
   1.0888188e+003   2.0510474e+002  -2.7583901e+003
   8.9847925e+002   6.3724701e+002  -2.6222405e+003
   7.1524469e+002   8.0741504e+002  -2.2401357e+003
   5.4212158e+002   8.0736255e+002  -1.8168390e+003
   4.2235620e+002   7.8983563e+002  -1.3330582e+003
   1.5351277e+003  -7.9980011e+002   2.5588091e+003
   1.5949177e+003  -9.9005933e+002   2.0968877e+003
   1.8597390e+003  -9.0713715e+002   1.6621892e+003
   2.1669761e+003  -5.5210278e+002   1.3642684e+003
   2.2279399e+003  -4.8983264e+002   8.5320093e+002
   2.2179209e+003  -4.5759204e+002   2.7435080e+002
   2.1020776e+003  -3.9498969e+002  -2.9322305e+002
   1.8657297e+003  -3.2224573e+002  -8.9621118e+002
   1.5595413e+003  -3.1622104e+002  -1.3789391e+003
   1.0531873e+003  -2.4946725e+002  -1.7265002e+003
   4.9132959e+002  -3.0371356e+002  -1.8565620e+003
  -3.9312256e+001  -4.8720569e+002  -1.6762605e+003
  -3.3852319e+002  -7.2169086e+002  -1.2466060e+003
  -5.5814502e+002  -1.0045702e+003  -8.5412061e+002
  -8.1448804e+002  -1.3902601e+003  -5.7774316e+002
  -7.4997510e+002  -1.9946725e+003   1.1823755e+002
   1.0753931e+003  -1.1483208e+003   1.5781433e+002
  -4.8954810e+002   2.8107021e+003   2.3585544e+002


   2.2918689e+003   2.3048372e+003   5.0021699e+003
   2.2191094e+003   2.3882627e+003   4.9295635e+003
   2.1149207e+003   2.4619966e+003   4.8323828e+003
   1.9128782e+003   2.4281704e+003   4.7425078e+003
   1.8335105e+003   2.3086587e+003   4.6288242e+003
   1.8297797e+003   2.1563516e+003   4.6080244e+003
   1.8607858e+003   1.9697556e+003   4.6020479e+003
   1.9250167e+003   1.8046067e+003   4.5994502e+003
   2.0325017e+003   1.6139563e+003   4.6272695e+003
   2.1373247e+003   1.4727065e+003   4.6723066e+003
   2.2816267e+003   1.3418458e+003   4.7312959e+003
   2.4164153e+003   1.2389572e+003   4.7965391e+003
   2.5447717e+003   1.1553201e+003   4.8844072e+003
   2.6779058e+003   1.0750996e+003   5.0234990e+003
   2.7598088e+003   1.0333610e+003   5.1428945e+003
   2.8056284e+003   9.9342993e+002   5.2828872e+003
   2.7579709e+003   9.4778363e+002   5.4172681e+003
   2.7017253e+003   9.2274884e+002   5.5426714e+003
   2.6351904e+003   9.3375018e+002   5.6461279e+003
   2.5587520e+003   9.8038379e+002   5.7673853e+003
   2.5088254e+003   1.0414922e+003   5.8770293e+003
   2.4494639e+003   1.1303209e+003   5.9642944e+003
   2.4283584e+003   1.2476395e+003   6.0350444e+003
   2.3716841e+003   1.4221095e+003   6.0774795e+003
   2.3244675e+003   1.5844449e+003   6.0929971e+003
   2.2897371e+003   1.7536145e+003   6.0796348e+003
   2.2938210e+003   1.9133992e+003   6.0334609e+003
   2.3475049e+003   2.0574116e+003   5.9656196e+003
   2.3720208e+003   2.0624783e+003   5.8178110e+003
   2.3895549e+003   2.0218153e+003   5.6632646e+003
   1.7735126e+003   2.1352163e+003   4.7448843e+003
   1.7150076e+003   2.0404597e+003   4.8599092e+003
   1.6467322e+003   2.0468026e+003   4.9912573e+003
   1.5733235e+003   1.9478337e+003   5.1447090e+003
   1.5348093e+003   1.8773379e+003   5.3181055e+003
   1.5310389e+003   1.8363961e+003   5.5348413e+003
   1.5803042e+003   1.7717434e+003   5.7262905e+003
   1.7065009e+003   1.7474979e+003   5.8753472e+003
   1.8763224e+003   1.7359917e+003   5.9766157e+003
   2.0791790e+003   1.7323680e+003   5.9988574e+003
   2.2614287e+003   1.7375009e+003   5.9465947e+003
   2.4525356e+003   1.7246329e+003   5.8583486e+003
   2.5741152e+003   1.6997028e+003   5.7492637e+003
   2.6659429e+003   1.6580061e+003   5.6351509e+003
   2.6924424e+003   1.5799846e+003   5.4634409e+003
   2.6630698e+003   1.0626775e+003   5.3032407e+003
   1.8686912e+003   1.2353177e+003   5.3858452e+003
   2.2577603e+003   2.4931355e+003   5.2044858e+003


   1.8197241e+002   5.7590063e+002   1.1033722e+003
   4.2700244e+002   7.2898749e+002   1.4699700e+003
   8.4981824e+002   6.5691180e+002   1.7433057e+003
   1.2668463e+003   8.5987646e+002   1.9580154e+003
   1.7024573e+003   1.0085063e+003   2.2226406e+003
   2.0032314e+003   7.4715234e+002   2.4477251e+003
   2.1131018e+003   1.7194989e+002   2.5399780e+003
   1.9166401e+003  -2.5576958e+002   2.5283325e+003
   1.6091323e+003  -5.9740137e+002   2.4258286e+003
   1.2551975e+003  -8.7197748e+002   2.2452832e+003
   9.5320020e+002  -1.0697074e+003   1.9470265e+003
   6.4697888e+002  -1.2258667e+003   1.6169021e+003
   2.7087860e+002  -1.3750814e+003   1.2523401e+003
  -1.7050586e+002  -1.4842758e+003   1.0021687e+003
  -6.4531665e+002  -1.4133717e+003   7.3437097e+002
  -1.0768878e+003  -1.4127708e+003   4.1837390e+002
  -7.9870605e+002  -1.4658119e+003   1.0058582e+002
  -3.9322534e+002  -1.5236378e+003  -7.8837341e+001
  -4.5519470e+001  -1.5076500e+003  -2.7446295e+002
   2.2806891e+002  -1.3398595e+003  -5.3982190e+002
   4.8845770e+002  -1.1271554e+003  -7.9874304e+002
   7.1152393e+002  -9.3177686e+002  -1.0645968e+003
   8.6222485e+002  -6.8164722e+002  -1.3013545e+003
   9.5854987e+002  -3.5343759e+002  -1.4918533e+003
   9.7867969e+002   4.9993153e+001  -1.6002690e+003
   8.7199524e+002   4.1534674e+002  -1.6251064e+003
   6.3000525e+002   6.6409430e+002  -1.4721528e+003
   3.9228137e+002   7.2450555e+002  -1.1539636e+003
   2.7192236e+002   6.8938782e+002  -7.8719574e+002
   1.5492847e+002   5.4288062e+002  -4.3543677e+002
   1.1569231e+003  -2.6312048e+002   1.6977471e+003
   8.9897156e+002  -5.4368323e+002   1.4914996e+003
   7.7176752e+002  -6.5420197e+002   1.0982401e+003
   9.0750555e+002  -6.3684271e+002   7.3753143e+002
   1.1483972e+003  -4.7536868e+002   4.9390237e+002
   1.1989089e+003  -4.5349368e+002   1.3070657e+002
   1.0976216e+003  -4.5652725e+002  -2.7794336e+002
   9.7804767e+002  -4.5766177e+002  -6.1381079e+002
   7.8093237e+002  -4.6977225e+002  -9.3346313e+002
   3.2220569e+002  -4.3043961e+002  -1.2418236e+003
  -3.2729614e+001  -4.4143433e+002  -1.2264042e+003
  -3.1348181e+002  -4.8246872e+002  -1.0823289e+003
  -5.1407263e+002  -5.4853021e+002  -8.5015186e+002
  -6.0695801e+002  -6.1775720e+002  -5.5546399e+002
  -6.4380475e+002  -8.0482855e+002  -2.4523730e+002
  -4.2650610e+002  -1.1259246e+003   3.0508936e+002
   4.1166260e+002  -5.8458569e+002   1.3279044e+002
   4.6109015e+002   1.8311249e+003   1.9129430e+002


   5.4149011e+002   3.5322845e+002   1.3577585e+003
   6.5870081e+002   4.0304663e+002   1.5367986e+003
   8.4007410e+002   3.7869403e+002   1.6498810e+003
   1.0076205e+003   3.9185312e+002   1.8229945e+003
   1.1999503e+003   3.0992413e+002   1.9086196e+003
   1.2628225e+003   1.0932864e+002   1.9432310e+003
   1.2608040e+003  -7.2769035e+001   1.8974399e+003
   1.1797954e+003  -2.4608705e+002   1.7996655e+003
   1.0482065e+003  -3.7704654e+002   1.6814740e+003
   9.1229761e+002  -4.7234177e+002   1.5535712e+003
   7.4848236e+002  -5.7640332e+002   1.4102179e+003
   5.6874475e+002  -7.2610748e+002   1.2978794e+003
   3.6059198e+002  -7.9653821e+002   1.2080115e+003
   1.4135175e+002  -7.9901746e+002   1.1355356e+003
  -5.4850342e+001  -7.2216779e+002   1.0056216e+003
  -1.5180676e+002  -6.1720087e+002   7.9994891e+002
  -3.0531250e+001  -7.3256134e+002   6.9947290e+002
   1.7883762e+002  -7.5187750e+002   7.7467529e+002
   3.6903055e+002  -7.1317523e+002   7.3819464e+002
   5.6158716e+002  -6.3794946e+002   6.5608746e+002
   6.8996411e+002  -5.6869067e+002   4.7972235e+002
   7.4683057e+002  -5.0634302e+002   2.8204401e+002
   7.9402686e+002  -4.2888440e+002   1.0824551e+002
   8.1939294e+002  -2.7951724e+002  -4.2461182e+001
   8.0381006e+002  -1.0005498e+002  -1.3666010e+002
   7.5351868e+002   9.1579567e+001  -1.8313306e+002
   6.6786182e+002   2.6356607e+002  -1.4749792e+002
   5.7132086e+002   3.9387125e+002  -1.9781006e+001
   5.1028259e+002   4.0820883e+002   1.7560184e+002
   4.7067291e+002   3.8505994e+002   3.8978244e+002
   1.0915563e+003   3.1692038e+001   1.5858287e+003
   1.0045117e+003  -1.3635887e+002   1.5499325e+003
   9.3946350e+002  -2.6049115e+002   1.4010940e+003
   9.7932935e+002  -3.2991254e+002   1.2016582e+003
   1.0349561e+003  -2.5249419e+002   1.0268202e+003
   1.0049435e+003  -2.6715674e+002   8.0878088e+002
   9.3883777e+002  -2.6131042e+002   5.8281567e+002
   8.6039063e+002  -2.5536888e+002   3.7642267e+002
   7.3232556e+002  -2.3443996e+002   2.2230060e+002
   5.5710638e+002  -2.0493239e+002   1.1778130e+002
   3.8964972e+002  -1.9768597e+002   1.2800642e+002
   2.4904697e+002  -2.1192804e+002   1.9235120e+002
   1.2982822e+002  -2.7391202e+002   2.8876288e+002
   5.1013733e+001  -3.2983578e+002   4.1400085e+002
   9.2709656e+000  -3.5714120e+002   5.9376990e+002
   1.1022815e+002  -5.3781982e+002   8.6902783e+002
   6.4845471e+002  -2.8131403e+002   7.9019958e+002
   5.4696301e+002   1.1508004e+003   9.4029736e+002


   8.8767402e+003   6.8960620e+003   1.9034402e+004
   8.6785781e+003   6.8407090e+003   1.8631539e+004
   8.3741924e+003   6.6040205e+003   1.8445418e+004
   8.1229736e+003   6.4238989e+003   1.8118068e+004
   7.9311406e+003   6.0523774e+003   1.7968896e+004
   7.9072578e+003   5.6225234e+003   1.8018146e+004
   8.1077383e+003   5.3928413e+003   1.8187203e+004
   8.3407314e+003   5.2366929e+003   1.8414041e+004
   8.5878809e+003   5.1035894e+003   1.8676496e+004
   8.9148320e+003   4.9268384e+003   1.8976430e+004
   9.2053945e+003   4.7435049e+003   1.9162777e+004
   9.4881729e+003   4.5688896e+003   1.9327363e+004
   9.7817666e+003   4.3902505e+003   1.9498879e+004
   1.0045057e+004   4.3065156e+003   1.9686270e+004
   1.0279498e+004   4.4474028e+003   1.9816346e+004
   1.0434217e+004   4.6558105e+003   1.9995783e+004
   1.0595350e+004   4.4790625e+003   2.0276785e+004
   1.0394313e+004   4.1830845e+003   2.0262244e+004
   1.0024625e+004   4.1208218e+003   2.0278232e+004
   9.6679590e+003   4.1159077e+003   2.0350645e+004
   9.3365859e+003   4.1934268e+003   2.0567348e+004
   9.0777344e+003   4.3405864e+003   2.0794684e+004
   8.8778242e+003   4.5211479e+003   2.1040900e+004
   8.6370537e+003   4.7033369e+003   2.1286248e+004
   8.4734854e+003   4.9280127e+003   2.1557582e+004
   8.4374570e+003   5.2160762e+003   2.1801973e+004
   8.4827461e+003   5.6249600e+003   2.2037352e+004
   8.6164316e+003   6.0332949e+003   2.2114156e+004
   8.8406484e+003   6.3741777e+003   2.1894527e+004
   9.0430127e+003   6.6970215e+003   2.1547350e+004
   7.8558081e+003   5.8533389e+003   1.8709555e+004
   7.9696450e+003   5.6371533e+003   1.8927805e+004
   8.0188721e+003   5.5421563e+003   1.9247885e+004
   7.8595313e+003   5.5936646e+003   1.9500686e+004
   7.7316113e+003   5.7033149e+003   1.9815475e+004
   7.7487578e+003   5.6356396e+003   2.0144699e+004
   7.8597129e+003   5.5530830e+003   2.0515119e+004
   8.0960562e+003   5.4661611e+003   2.0813902e+004
   8.3642002e+003   5.4138145e+003   2.1009740e+004
   8.7029219e+003   5.4206040e+003   2.1210086e+004
   9.0277197e+003   5.4455947e+003   2.1307732e+004
   9.3643994e+003   5.4516748e+003   2.1258383e+004
   9.6462803e+003   5.4580654e+003   2.1086834e+004
   9.8308975e+003   5.3856245e+003   2.0859246e+004
   9.9937295e+003   5.3238281e+003   2.0542256e+004
   9.9383486e+003   4.6848701e+003   2.0123055e+004
   8.8392715e+003   5.5382163e+003   2.0144172e+004
   9.0781621e+003   8.6684336e+003   2.0596496e+004


   3.7507288e+002   3.1285440e+002   1.2444009e+003
   4.0811829e+002   3.1391199e+002   1.4482667e+003
   5.2646521e+002   2.7115836e+002   1.6102666e+003
   5.8349524e+002   2.8127567e+002   1.8016617e+003
   6.8270166e+002   2.5575986e+002   1.9171852e+003
   7.1352368e+002   1.3160028e+002   1.9936830e+003
   7.0926660e+002  -5.0236034e+001   1.9456428e+003
   6.7274731e+002  -1.7254086e+002   1.7884276e+003
   6.3496985e+002  -2.5804703e+002   1.6146747e+003
   5.8961890e+002  -3.3987473e+002   1.4276586e+003
   5.3531500e+002  -4.1193884e+002   1.2099489e+003
   4.3920813e+002  -4.8762845e+002   1.0442990e+003
   2.7916107e+002  -5.2855939e+002   9.0094678e+002
   1.2711873e+002  -5.3366742e+002   8.1804102e+002
  -4.8314812e+001  -5.2657867e+002   7.0377075e+002
  -1.9161633e+002  -5.0820145e+002   5.8344141e+002
  -1.0711121e+002  -5.5369373e+002   4.3513684e+002
   6.9457520e+001  -5.6816925e+002   3.7587927e+002
   2.3456830e+002  -5.4303247e+002   3.0692276e+002
   3.9118985e+002  -4.8913538e+002   2.0570581e+002
   5.1250909e+002  -4.0342685e+002   7.9285950e+001
   6.2166711e+002  -3.1950424e+002  -6.4040039e+001
   7.0539691e+002  -2.1857996e+002  -2.0113049e+002
   7.7554480e+002  -1.0072773e+002  -3.4407422e+002
   8.2552875e+002   6.1689899e+001  -4.5209778e+002
   8.7869281e+002   2.7187485e+002  -5.0249292e+002
   8.8698206e+002   4.6306863e+002  -4.2794022e+002
   7.9845642e+002   5.3753369e+002  -2.4169690e+002
   6.7734753e+002   5.1936206e+002  -4.3489502e+001
   5.8368286e+002   4.1451736e+002   1.6353036e+002
   7.2671033e+002   1.5119053e+001   1.5873828e+003
   7.8040479e+002  -1.5678415e+002   1.4561742e+003
   8.5558594e+002  -2.0263759e+002   1.2764608e+003
   9.8745569e+002  -1.3996327e+002   1.1452593e+003
   1.1037852e+003  -1.5141423e+002   9.5215198e+002
   1.1472635e+003  -1.5831523e+002   7.0976227e+002
   1.1078888e+003  -1.2742424e+002   4.5176385e+002
   1.0639650e+003  -9.7410843e+001   1.8234860e+002
   9.7777295e+002  -3.5227329e+001  -2.9953156e+001
   8.4786719e+002   2.7353907e+001  -2.0477942e+002
   6.2682947e+002   3.3167496e+001  -2.7733472e+002
   4.2021747e+002  -5.9130340e+000  -2.1918701e+002
   2.5631030e+002  -4.3703854e+001  -7.7009766e+001
   1.2813046e+002  -1.2528449e+002   9.4905640e+001
  -1.8659668e+000  -2.2657204e+002   2.9919733e+002
  -3.7076050e+001  -4.1050836e+002   5.5666943e+002
   6.8365723e+002  -3.0524506e+002   5.7132959e+002
   6.8388525e+002   8.8921661e+002   8.4745917e+002


   8.9126523e+003   3.2762151e+003   1.1963663e+004
   9.1750215e+003   3.3197668e+003   1.2157179e+004
   9.4572783e+003   3.1434160e+003   1.2262228e+004
   9.7958711e+003   3.0838252e+003   1.2384389e+004
   1.0018981e+004   2.8626387e+003   1.2525777e+004
   1.0015396e+004   2.5661531e+003   1.2698250e+004
   9.7883350e+003   2.3424595e+003   1.2838971e+004
   9.4636416e+003   2.1565068e+003   1.2806812e+004
   9.1621826e+003   2.0890483e+003   1.2702475e+004
   8.8304854e+003   2.0382936e+003   1.2573099e+004
   8.4839316e+003   1.9356202e+003   1.2542090e+004
   8.1500542e+003   1.8714640e+003   1.2546359e+004
   7.7949424e+003   1.8336263e+003   1.2504104e+004
   7.4815874e+003   1.8635140e+003   1.2448104e+004
   7.2236792e+003   2.0390010e+003   1.2361572e+004
   7.0070620e+003   2.2043347e+003   1.2257559e+004
   7.0472202e+003   1.8534987e+003   1.2197985e+004
   7.2602661e+003   1.6364017e+003   1.2141808e+004
   7.4862656e+003   1.5288640e+003   1.1892424e+004
   7.6216782e+003   1.5316017e+003   1.1569809e+004
   7.6594165e+003   1.5367290e+003   1.1256847e+004
   7.6772188e+003   1.5754562e+003   1.0935657e+004
   7.6315332e+003   1.6437384e+003   1.0598502e+004
   7.5975059e+003   1.7548754e+003   1.0285099e+004
   7.5683193e+003   1.9734357e+003   1.0047202e+004
   7.5761411e+003   2.2518325e+003   9.9243770e+003
   7.5282798e+003   2.5451973e+003   9.9311035e+003
   7.5572900e+003   2.8074263e+003   1.0077973e+004
   7.6324580e+003   2.9210400e+003   1.0377813e+004
   7.7757251e+003   2.9252595e+003   1.0701827e+004
   9.4383857e+003   2.4495457e+003   1.2231612e+004
   9.1826230e+003   2.2485479e+003   1.2235356e+004
   9.0204619e+003   2.0945027e+003   1.2023269e+004
   9.0757275e+003   2.0345754e+003   1.1738989e+004
   9.1479727e+003   2.0561091e+003   1.1459231e+004
   9.0371504e+003   1.9998701e+003   1.1166425e+004
   8.8269307e+003   1.9660132e+003   1.0904493e+004
   8.5588145e+003   1.9514264e+003   1.0683240e+004
   8.2069189e+003   1.9448019e+003   1.0509649e+004
   7.8912402e+003   1.9394478e+003   1.0446386e+004
   7.5702822e+003   2.1057568e+003   1.0540399e+004
   7.3411323e+003   2.2187153e+003   1.0744200e+004
   7.1749209e+003   2.2503511e+003   1.1012770e+004
   7.1111748e+003   2.2005388e+003   1.1331325e+004
   7.1434653e+003   2.1035847e+003   1.1628434e+004
   7.5249624e+003   1.8206821e+003   1.2020022e+004
   8.3317344e+003   1.9624364e+003   1.1385176e+004
   8.2628896e+003   4.2080938e+003   1.0800848e+004


   8.2155542e+002   4.8989206e+002   1.2636392e+003
   1.0212318e+003   4.3127591e+002   1.5644253e+003
   1.3339218e+003   2.4770346e+002   1.7087157e+003
   1.5974351e+003   2.8731784e+002   1.9485029e+003
   1.8334584e+003   7.6583504e+001   2.1101587e+003
   1.9084399e+003  -2.8912506e+002   2.1141924e+003
   1.6708228e+003  -5.3029041e+002   2.1739692e+003
   1.3898325e+003  -7.1239740e+002   2.1230750e+003
   1.0422859e+003  -8.4712134e+002   1.9922017e+003
   7.1271204e+002  -8.7828583e+002   1.7702219e+003
   4.5774878e+002  -9.4812964e+002   1.5057106e+003
   1.8932861e+002  -9.2388989e+002   1.2495427e+003
  -2.1945776e+002  -8.9972955e+002   1.0576692e+003
  -5.2310400e+002  -7.2938507e+002   9.4227271e+002
  -7.4118213e+002  -4.7133630e+002   7.9355768e+002
  -9.1289404e+002  -1.9602074e+002   5.7968231e+002
  -8.6122534e+002  -3.9495056e+002   3.8891559e+002
  -6.2316473e+002  -5.3086053e+002   2.4565155e+002
  -3.8921362e+002  -6.0080225e+002   1.2561328e+002
  -1.3936865e+002  -6.0652014e+002  -7.0992523e+001
   7.1494553e+001  -5.6536157e+002  -2.7872461e+002
   2.7534973e+002  -5.1526678e+002  -5.0772559e+002
   4.5991321e+002  -4.3694357e+002  -7.3374548e+002
   6.8013519e+002  -2.8602429e+002  -9.1875220e+002
   8.5540991e+002  -6.5842941e+001  -1.0474722e+003
   9.6015820e+002   1.9249219e+002  -1.0947820e+003
   8.6877307e+002   4.2738342e+002  -1.0391833e+003
   8.1740521e+002   6.0979395e+002  -8.6493091e+002
   7.2186633e+002   6.8718127e+002  -5.9433856e+002
   6.4520850e+002   6.7132819e+002  -3.0579156e+002
   1.2191814e+003  -4.1236914e+002   1.5689802e+003
   9.6706165e+002  -5.0430560e+002   1.3843051e+003
   8.0081519e+002  -5.1937927e+002   1.1019336e+003
   8.8835205e+002  -5.0590265e+002   8.1199884e+002
   1.1574310e+003  -4.4082986e+002   6.1873712e+002
   1.1251035e+003  -4.3222202e+002   2.7939893e+002
   1.0011560e+003  -4.4094357e+002  -8.7225250e+001
   8.6165308e+002  -3.5056622e+002  -3.7230505e+002
   6.8194116e+002  -1.8111821e+002  -6.1812933e+002
   4.1948145e+002   4.1610184e+000  -8.0517017e+002
   1.9469067e+002   1.1604214e+002  -8.0625000e+002
  -9.3012695e+000   1.8990924e+002  -6.7930127e+002
  -1.7362964e+002   2.2194424e+002  -4.7995898e+002
  -2.7475195e+002   1.9944382e+002  -2.6315735e+002
  -3.7603223e+002   1.2741446e+002  -9.1870117e-001
  -3.7931372e+002  -3.3066406e+002   5.1541974e+002
   4.7715115e+002  -1.7980559e+002   3.1585599e+002
   1.4322794e+003   1.2988916e+003   5.2223523e+002


   1.1584117e+003   7.1133215e+002   1.9057505e+003
   1.3590635e+003   8.5403119e+002   2.2330806e+003
   1.6940573e+003   7.8842328e+002   2.5084229e+003
   1.9401364e+003   8.2666968e+002   2.7907627e+003
   2.2640378e+003   7.3360248e+002   3.0494902e+003
   2.4117568e+003   3.8654651e+002   3.1460674e+003
   2.2924485e+003   7.9207527e+001   3.0199971e+003
   1.9872791e+003  -1.1321214e+002   2.7634658e+003
   1.7498176e+003  -2.9869351e+002   2.4647490e+003
   1.5108101e+003  -5.6712897e+002   2.2237502e+003
   1.2340089e+003  -8.7567346e+002   1.9998241e+003
   9.4184937e+002  -1.1284812e+003   1.8232587e+003
   6.5400269e+002  -1.2323304e+003   1.6568120e+003
   3.2589417e+002  -1.2322061e+003   1.4578661e+003
   2.3719635e+001  -1.1042076e+003   1.2668842e+003
  -2.4458383e+002  -8.9203827e+002   1.0086375e+003
  -1.3054590e+002  -1.0734646e+003   7.7385889e+002
   1.4419946e+002  -1.1979874e+003   6.1892731e+002
   3.8754553e+002  -1.1720635e+003   3.6483237e+002
   5.9098065e+002  -1.0433140e+003   7.0450867e+001
   7.2624854e+002  -8.3722748e+002  -2.0652246e+002
   8.2588910e+002  -5.6410083e+002  -4.3335291e+002
   9.0866919e+002  -3.0284204e+002  -6.7516357e+002
   9.7340442e+002  -5.2787277e+001  -9.0294043e+002
   1.0427808e+003   2.8640472e+002  -1.0396960e+003
   1.0142883e+003   5.7658862e+002  -1.0616443e+003
   8.6906897e+002   7.6534479e+002  -8.8933118e+002
   7.6391119e+002   8.3793451e+002  -6.6403503e+002
   6.7112878e+002   8.0700500e+002  -3.6811041e+002
   6.9695654e+002   7.1193835e+002  -9.4925690e+001
   1.9946870e+003   2.5754343e+002   2.4652820e+003
   1.8230229e+003  -5.5238037e+001   2.2126567e+003
   1.9768242e+003  -9.3656418e+001   1.8354049e+003
   2.2489551e+003   1.4775478e+002   1.5598140e+003
   2.3403076e+003   1.1582990e+002   1.1482610e+003
   2.2942944e+003   3.9144798e+001   7.0929187e+002
   2.1714709e+003  -1.9611799e+001   3.1577026e+002
   1.9260217e+003  -8.1798737e+001  -8.1791214e+001
   1.6206851e+003  -8.5471642e+001  -3.8232800e+002
   1.2270642e+003  -2.1300543e+001  -5.7435486e+002
   7.3976062e+002  -2.3296677e+001  -5.9066284e+002
   3.7203830e+002  -1.3037474e+002  -4.0878070e+002
   1.1490968e+002  -2.8730594e+002  -1.2646570e+002
  -1.0596619e+000  -4.4893912e+002   2.4608667e+002
  -1.7399704e+001  -6.4939136e+002   5.2077271e+002
   6.9449463e+001  -9.2764807e+002   9.5056036e+002
   1.4320015e+003  -8.0523462e+002   7.4186060e+002
   1.1408938e+003   2.0187554e+003   9.1806958e+002


   6.9493335e+002   8.1942102e+002   1.6080133e+003
   8.4912219e+002   8.6918005e+002   2.0273296e+003
   9.9875745e+002   1.1507086e+003   2.2426436e+003
   1.0555929e+003   1.5636871e+003   2.4077556e+003
   1.2053370e+003   1.6859785e+003   2.7799683e+003
   1.5037881e+003   1.5662499e+003   3.1373113e+003
   1.8057539e+003   1.2229199e+003   3.3097524e+003
   1.9224465e+003   7.5943176e+002   3.3718999e+003
   1.9002944e+003   2.9278979e+002   3.2555776e+003
   1.8418260e+003  -1.1514069e+002   2.9738352e+003
   1.6916372e+003  -3.8448520e+002   2.6066406e+003
   1.4140651e+003  -5.5704352e+002   2.2033442e+003
   1.1277183e+003  -7.2754785e+002   1.8319346e+003
   7.3605231e+002  -8.7252356e+002   1.5421116e+003
   3.3280862e+002  -9.3546436e+002   1.3354264e+003
  -1.0526392e+002  -9.0981885e+002   1.0332172e+003
   6.2369629e+001  -1.0629106e+003   6.0633765e+002
   4.5187836e+002  -1.0947965e+003   4.0370297e+002
   7.9944373e+002  -1.0241023e+003   1.6040808e+002
   1.1032502e+003  -9.0033276e+002  -6.2175903e+001
   1.3414333e+003  -7.3765277e+002  -3.0217749e+002
   1.5439409e+003  -5.2440173e+002  -5.8036139e+002
   1.6870938e+003  -2.4198729e+002  -8.2496777e+002
   1.6915652e+003   1.2617817e+002  -1.0078058e+003
   1.5752052e+003   5.5000818e+002  -1.0779666e+003
   1.3611490e+003   9.2163763e+002  -1.0242493e+003
   1.0430825e+003   1.2327487e+003  -8.3363965e+002
   7.0742291e+002   1.3370266e+003  -5.0471225e+002
   5.7137280e+002   1.0810117e+003  -1.4915591e+002
   5.6813623e+002   6.7565204e+002   2.2242065e+002
   1.5187615e+003   3.4514441e+002   2.1355796e+003
   1.2963730e+003   3.9312828e+001   1.8676637e+003
   1.2857024e+003  -6.6017548e+001   1.4757666e+003
   1.5632825e+003   2.6099072e+001   1.1980563e+003
   1.9456428e+003   2.4650902e+002   1.1566606e+003
   2.0184543e+003   2.2770015e+002   7.2841229e+002
   1.9705591e+003   1.6217047e+002   2.7176245e+002
   1.8252983e+003   7.7629135e+001  -1.6204053e+002
   1.5575944e+003   5.0132118e+001  -5.6788269e+002
   1.1230269e+003   3.2944721e+001  -8.6499243e+002
   7.5147949e+002  -6.7635422e+001  -8.8588318e+002
   4.1767865e+002  -1.8836929e+002  -7.1139551e+002
   2.3106519e+002  -2.6441678e+002  -3.8622400e+002
   8.4182983e+001  -3.5844067e+002  -7.2066895e+001
   6.6862083e+001  -4.3938867e+002   3.4375500e+002
   2.7483618e+002  -6.5750854e+002   7.6419629e+002
   1.2438142e+003  -2.7249988e+002   6.1181531e+002
   8.2464880e+002   1.6486586e+003   7.0940729e+002


   2.3240004e+004   1.1106857e+004   1.5625270e+004
   2.3537723e+004   1.0951279e+004   1.6258752e+004
   2.4207676e+004   1.0739394e+004   1.6570727e+004
   2.4765418e+004   1.0662823e+004   1.7057318e+004
   2.5008152e+004   9.9950830e+003   1.7191102e+004
   2.4969547e+004   9.2684561e+003   1.7041309e+004
   2.4800285e+004   8.7107832e+003   1.6592555e+004
   2.4528949e+004   8.2893105e+003   1.5995098e+004
   2.4219072e+004   8.0153340e+003   1.5436481e+004
   2.3775971e+004   7.7781660e+003   1.4893903e+004
   2.3344223e+004   7.5407661e+003   1.4426631e+004
   2.2869514e+004   7.3517988e+003   1.3958328e+004
   2.2359814e+004   7.2970767e+003   1.3495640e+004
   2.1828789e+004   7.4998237e+003   1.3139876e+004
   2.1374141e+004   7.8688550e+003   1.2928671e+004
   2.1080691e+004   8.4002324e+003   1.2451478e+004
   2.1335539e+004   8.2251123e+003   1.1857111e+004
   2.1881848e+004   8.0909087e+003   1.1481424e+004
   2.2442186e+004   8.1753892e+003   1.1111285e+004
   2.2949619e+004   8.4725410e+003   1.0752594e+004
   2.3410922e+004   8.8256055e+003   1.0384396e+004
   2.3825723e+004   9.2440811e+003   1.0031166e+004
   2.4186012e+004   9.7359385e+003   9.6989355e+003
   2.4460881e+004   1.0361061e+004   9.5006035e+003
   2.4711293e+004   1.1020137e+004   9.4656465e+003
   2.4753639e+004   1.1685253e+004   9.6523799e+003
   2.4603215e+004   1.2204973e+004   1.0016490e+004
   2.4313703e+004   1.2429200e+004   1.0555730e+004
   2.3998629e+004   1.2364658e+004   1.1094233e+004
   2.3714568e+004   1.2037782e+004   1.1638872e+004
   2.4778051e+004   9.6859346e+003   1.6029039e+004
   2.4563783e+004   9.3846611e+003   1.5343874e+004
   2.5002561e+004   9.5221885e+003   1.4739659e+004
   2.5513156e+004   9.7536172e+003   1.4323629e+004
   2.5800336e+004   9.8802656e+003   1.3610270e+004
   2.5905154e+004   9.9647305e+003   1.2798908e+004
   2.5964549e+004   1.0196644e+004   1.1968166e+004
   2.5860477e+004   1.0452433e+004   1.1148508e+004
   2.5452082e+004   1.0727321e+004   1.0480228e+004
   2.4673240e+004   1.1025978e+004   1.0164340e+004
   2.3869270e+004   1.1064441e+004   1.0299026e+004
   2.3101840e+004   1.0884967e+004   1.0687439e+004
   2.2559238e+004   1.0551632e+004   1.1197371e+004
   2.2099230e+004   1.0030504e+004   1.1694527e+004
   2.1789320e+004   9.4111875e+003   1.2109154e+004
   2.1733371e+004   8.5713232e+003   1.2497063e+004
   2.4175426e+004   9.3960693e+003   1.2652857e+004
   2.3514990e+004   1.5180143e+004   1.4006240e+004


   1.1779454e+004   5.7321553e+003   1.1799624e+004
   1.2084904e+004   5.6389980e+003   1.2129097e+004
   1.2259473e+004   5.8997554e+003   1.2400316e+004
   1.2493341e+004   5.7576104e+003   1.2720632e+004
   1.2602182e+004   5.3197939e+003   1.2907768e+004
   1.2651989e+004   4.9194619e+003   1.2822281e+004
   1.2649247e+004   4.5926216e+003   1.2557234e+004
   1.2557159e+004   4.3549751e+003   1.2229639e+004
   1.2389521e+004   4.0230469e+003   1.1859225e+004
   1.2252942e+004   3.6318027e+003   1.1607977e+004
   1.2032000e+004   3.2082566e+003   1.1299438e+004
   1.1666380e+004   2.9732612e+003   1.1039761e+004
   1.1260463e+004   2.8398203e+003   1.0798435e+004
   1.0872034e+004   2.8488691e+003   1.0554652e+004
   1.0552062e+004   3.0244651e+003   1.0350379e+004
   1.0482639e+004   3.3176602e+003   1.0083596e+004
   1.0853545e+004   3.3408511e+003   1.0081437e+004
   1.1231751e+004   3.2621504e+003   1.0204693e+004
   1.1669467e+004   3.4103772e+003   1.0123676e+004
   1.1976219e+004   3.6155762e+003   9.8578545e+003
   1.2193662e+004   3.9237522e+003   9.5983936e+003
   1.2355540e+004   4.2416387e+003   9.3159297e+003
   1.2418263e+004   4.6235024e+003   9.0572656e+003
   1.2390264e+004   5.1202920e+003   8.8525527e+003
   1.2302982e+004   5.5969727e+003   8.8751299e+003
   1.2155805e+004   6.0110171e+003   9.0628389e+003
   1.1972792e+004   6.3190566e+003   9.3935059e+003
   1.1777175e+004   6.2564805e+003   9.7582139e+003
   1.1552985e+004   5.9490044e+003   1.0096564e+004
   1.1457014e+004   5.5834751e+003   1.0472981e+004
   1.2705942e+004   4.9517754e+003   1.1906412e+004
   1.2493302e+004   4.7306689e+003   1.1752424e+004
   1.2459115e+004   4.6213936e+003   1.1307536e+004
   1.2790220e+004   4.7338379e+003   1.0989131e+004
   1.3200820e+004   4.8929956e+003   1.0824383e+004
   1.3436920e+004   4.8457622e+003   1.0429931e+004
   1.3420333e+004   4.8148423e+003   9.9829111e+003
   1.3238596e+004   4.8530835e+003   9.5722061e+003
   1.2928472e+004   4.9131514e+003   9.3250352e+003
   1.2510075e+004   4.9940020e+003   9.1590342e+003
   1.1932980e+004   4.9731299e+003   9.1274258e+003
   1.1522271e+004   4.9185918e+003   9.1963135e+003
   1.1225890e+004   4.7707251e+003   9.4252773e+003
   1.1048134e+004   4.6003989e+003   9.6719775e+003
   1.0961585e+004   4.3710825e+003   9.9740879e+003
   1.1160766e+004   3.5667080e+003   1.0492796e+004
   1.1996701e+004   4.5144526e+003   1.0419190e+004
   1.1872237e+004   6.6393940e+003   1.0784706e+004


   8.8616680e+003   6.6066289e+003   4.2046377e+003
   8.9536904e+003   6.5652544e+003   4.4791636e+003
   9.2522930e+003   6.5324316e+003   4.5653384e+003
   9.4818291e+003   6.6509956e+003   4.6900186e+003
   9.6306992e+003   6.4388369e+003   4.8939272e+003
   9.5375908e+003   6.1126758e+003   4.9318301e+003
   9.4282861e+003   5.8321172e+003   4.8498359e+003
   9.3112744e+003   5.5989697e+003   4.6680801e+003
   9.1399492e+003   5.4629819e+003   4.3961553e+003
   8.9511133e+003   5.3864829e+003   4.1775898e+003
   8.7484502e+003   5.3110474e+003   3.9662842e+003
   8.4996182e+003   5.2534292e+003   3.7837168e+003
   8.2436484e+003   5.2212520e+003   3.6977788e+003
   8.0089258e+003   5.2622485e+003   3.6092334e+003
   7.7896255e+003   5.3916719e+003   3.5209453e+003
   7.5718877e+003   5.4746143e+003   3.3186433e+003
   7.7650508e+003   5.3848140e+003   3.2085933e+003
   7.9763193e+003   5.3562275e+003   3.1494644e+003
   8.2112900e+003   5.3807798e+003   3.0832383e+003
   8.3888740e+003   5.4424209e+003   2.9126497e+003
   8.5396543e+003   5.5938789e+003   2.6817861e+003
   8.6500127e+003   5.7632568e+003   2.5111953e+003
   8.7702822e+003   5.9647930e+003   2.3628611e+003
   8.8911230e+003   6.2109473e+003   2.2452300e+003
   8.9521787e+003   6.4829092e+003   2.2445676e+003
   9.0068125e+003   6.7449868e+003   2.2895076e+003
   8.9743174e+003   6.9705850e+003   2.4252544e+003
   8.8182617e+003   6.9649448e+003   2.6391113e+003
   8.7358945e+003   6.8415483e+003   2.8367764e+003
   8.6400625e+003   6.7756758e+003   3.0581333e+003
   9.3996328e+003   5.9991602e+003   4.3760503e+003
   9.2237949e+003   5.8465396e+003   4.2686479e+003
   9.1701025e+003   5.7930303e+003   4.0127354e+003
   9.2954209e+003   5.8397705e+003   3.8037322e+003
   9.4595820e+003   5.8752568e+003   3.6137397e+003
   9.4744131e+003   5.8550122e+003   3.3488062e+003
   9.4446689e+003   5.8730684e+003   3.0843020e+003
   9.3759707e+003   5.9552983e+003   2.7951768e+003
   9.1963652e+003   6.0674248e+003   2.5444868e+003
   8.9359385e+003   6.1715518e+003   2.4211716e+003
   8.6238877e+003   6.2817837e+003   2.3906416e+003
   8.3570342e+003   6.3321416e+003   2.5205771e+003
   8.1660723e+003   6.2555933e+003   2.7408638e+003
   8.0218848e+003   6.1024263e+003   2.9664033e+003
   7.9749233e+003   5.9336284e+003   3.1864548e+003
   7.9852173e+003   5.5281694e+003   3.3577451e+003
   8.8519199e+003   5.6110767e+003   3.1318491e+003
   9.0695488e+003   7.9232539e+003   3.8043120e+003


   2.4504932e+002   8.0370135e+002   1.5368430e+003
   3.3365674e+002   8.2931610e+002   1.8266121e+003
   4.8645093e+002   7.6507776e+002   2.0760320e+003
   5.5664648e+002   6.4641583e+002   2.3346284e+003
   5.8106635e+002   4.0316873e+002   2.5048423e+003
   5.1094318e+002   1.1291167e+002   2.4575725e+003
   4.1068042e+002  -8.1490120e+001   2.2641257e+003
   2.5084607e+002  -2.9693323e+002   2.0818845e+003
   6.1293213e+001  -5.3047729e+002   1.8749476e+003
  -1.7173755e+002  -7.6206805e+002   1.6791316e+003
  -3.4026025e+002  -8.9161523e+002   1.4737268e+003
  -4.8485364e+002  -1.0335359e+003   1.2315330e+003
  -5.7142004e+002  -1.1395204e+003   9.6045087e+002
  -6.5763684e+002  -1.2397424e+003   6.7172888e+002
  -7.7632996e+002  -1.2609023e+003   4.1673624e+002
  -9.2835376e+002  -1.2654316e+003   1.6148409e+002
  -6.9878149e+002  -1.3902826e+003   4.9365204e+001
  -4.3721228e+002  -1.4341696e+003  -1.3264252e+001
  -1.8389648e+002  -1.4570037e+003  -1.2495438e+002
   6.5410950e+001  -1.4143866e+003  -3.1269971e+002
   2.5062267e+002  -1.3140223e+003  -5.0394336e+002
   3.9178885e+002  -1.2056082e+003  -7.4618372e+002
   5.2291541e+002  -1.0115596e+003  -9.6200586e+002
   5.9144031e+002  -8.1355072e+002  -1.1493752e+003
   6.4596460e+002  -5.4336066e+002  -1.3381344e+003
   6.8645367e+002  -2.5303075e+002  -1.4141228e+003
   6.5292688e+002   7.4892014e+001  -1.3617673e+003
   6.2816846e+002   3.3194400e+002  -1.2391963e+003
   5.8716180e+002   4.8320630e+002  -1.0075201e+003
   5.4069434e+002   5.4503455e+002  -7.6278955e+002
   8.7656934e+002   2.6249789e+002   2.1667183e+003
   9.7252246e+002  -2.4487932e+001   1.8870154e+003
   1.3086927e+003   5.4659095e+000   1.6242791e+003
   1.5973491e+003  -6.3147938e+001   1.3470879e+003
   1.8133743e+003  -2.1547757e+002   9.8723706e+002
   1.8823738e+003  -4.1422488e+002   5.8912146e+002
   1.8481422e+003  -6.1373010e+002   2.1887628e+002
   1.7333607e+003  -7.1818585e+002  -1.6719763e+002
   1.5867915e+003  -7.4566595e+002  -5.9356592e+002
   1.3580194e+003  -6.3208051e+002  -9.7092059e+002
   9.8183014e+002  -4.8877841e+002  -1.1090989e+003
   4.5919238e+002  -4.0319220e+002  -1.0975334e+003
   5.8893799e+001  -3.9795920e+002  -9.7168530e+002
  -2.8862500e+002  -4.8055258e+002  -7.0263867e+002
  -5.6412488e+002  -6.2784650e+002  -3.9508313e+002
  -6.1095862e+002  -1.2189066e+003   2.7659851e+002
   7.8330029e+002  -1.0122062e+003   6.4022748e+002
   6.6422607e+002   1.9229606e+003   5.0525903e+002


   7.3690430e+002  -2.1923540e+002   1.0307329e+003
   6.5965723e+002  -3.8867035e+002   1.3631589e+003
   4.6431006e+002  -5.0461060e+002   1.6637203e+003
   5.8909302e+002  -8.8419965e+002   1.8853408e+003
   5.7982910e+002  -1.1657155e+003   2.2216887e+003
   3.9174634e+002  -1.2135979e+003   2.5345313e+003
   7.8678223e+001  -1.0695135e+003   2.7619653e+003
  -1.7917957e+002  -7.6679102e+002   2.8432449e+003
  -3.4868085e+002  -3.3043027e+002   2.8205923e+003
  -4.7485172e+002   1.7721443e+002   2.5801824e+003
  -4.5053571e+002   5.8340253e+002   2.1015444e+003
  -3.0609100e+002   9.8985754e+002   1.5491721e+003
   1.2284439e+001   1.4108743e+003   1.1202346e+003
   3.3700415e+002   1.6278400e+003   8.6811353e+002
   6.8556702e+002   1.7544014e+003   5.9957813e+002
   1.1280647e+003   1.8727247e+003   3.1515601e+002
   7.7736847e+002   1.9614418e+003  -6.4769897e+000
   3.2603818e+002   1.8510706e+003  -2.0720642e+002
  -7.5301514e+001   1.6283341e+003  -4.3344458e+002
  -3.0132129e+002   1.3547991e+003  -7.3076447e+002
  -4.8647974e+002   1.0305773e+003  -1.0260681e+003
  -6.4710693e+002   7.2608276e+002  -1.3054968e+003
  -6.7045850e+002   3.9379053e+002  -1.5126201e+003
  -5.4475269e+002   9.0520851e+001  -1.6405637e+003
  -2.3429980e+002  -2.2575153e+002  -1.6854883e+003
   1.4236633e+002  -4.4307776e+002  -1.6144985e+003
   4.9115466e+002  -5.5958795e+002  -1.4322878e+003
   7.0571118e+002  -5.1685028e+002  -1.0985782e+003
   6.9417529e+002  -2.9142218e+002  -7.8027246e+002
   5.8165649e+002   1.5475930e+001  -4.6857990e+002
  -1.1085742e+002   4.6832218e+001   1.6789380e+003
  -1.2856689e+002   3.7058926e+002   1.4413574e+003
  -2.2381396e+002   5.2964661e+002   1.0782405e+003
  -3.7813477e+002   4.1994666e+002   7.4287805e+002
  -7.0371387e+002   1.0156398e+002   7.3361243e+002
  -8.2075049e+002   1.2351714e+002   3.2749338e+002
  -7.8474707e+002   2.7430643e+002  -1.4211868e+002
  -6.5683447e+002   3.7006583e+002  -6.0213867e+002
  -4.7824121e+002   4.5831918e+002  -1.0141190e+003
  -1.3845341e+002   6.0264178e+002  -1.3160524e+003
   1.9788921e+002   8.0009357e+002  -1.3972003e+003
   5.3062500e+002   9.8759241e+002  -1.2885021e+003
   8.1837659e+002   1.1144231e+003  -1.0341189e+003
   9.1089783e+002   1.2929945e+003  -7.0247852e+002
   9.3173145e+002   1.4023562e+003  -2.5264502e+002
   7.3454395e+002   1.5194332e+003   1.7704150e+002
  -1.8522119e+002   7.7098615e+002   3.3679749e+001
   9.2928369e+002  -1.1166445e+003  -2.4640472e+001


   3.2165771e+002   6.5460437e+002   6.4211725e+002
   2.9393158e+002   6.6521600e+002   7.5624030e+002
   2.6691803e+002   6.4176215e+002   8.7084155e+002
   2.3833673e+002   5.8057935e+002   9.7806958e+002
   2.0607587e+002   4.9276624e+002   1.0662947e+003
   2.0407593e+002   3.6819821e+002   1.0811481e+003
   1.7806311e+002   2.6388364e+002   1.0283772e+003
   1.5770776e+002   1.8831798e+002   9.3648761e+002
   1.4037341e+002   1.3536688e+002   8.0905560e+002
   1.0913739e+002   6.6722038e+001   6.7798291e+002
   4.3663574e+001  -1.1128543e+001   5.6164587e+002
  -2.0636353e+001  -8.4279503e+001   4.4553778e+002
  -5.6156982e+001  -1.3604596e+002   3.2848248e+002
  -6.9701538e+001  -1.6572549e+002   2.1579091e+002
  -8.9951660e+001  -2.0595110e+002   9.2719757e+001
  -6.4837524e+001  -2.2303183e+002  -2.5327789e+001
  -6.4045410e+000  -3.0162198e+002  -4.1880241e+001
   7.8221924e+001  -3.5949881e+002  -4.6140198e+001
   1.7821069e+002  -3.9783047e+002  -4.7702454e+001
   2.9632187e+002  -4.2872009e+002  -4.6158691e+001
   4.1771729e+002  -4.6393237e+002  -6.5472687e+001
   5.4661932e+002  -4.7341800e+002  -9.8389832e+001
   6.5990216e+002  -4.7307977e+002  -1.7960657e+002
   7.6778687e+002  -4.1660617e+002  -2.4389661e+002
   8.4614697e+002  -3.1181815e+002  -2.7814990e+002
   9.0857507e+002  -1.8561647e+002  -3.1236606e+002
   9.6916510e+002  -5.4412758e+001  -3.4314429e+002
   9.6659131e+002   6.3715302e+001  -3.2636023e+002
   9.1719568e+002   1.6760484e+002  -2.6780585e+002
   8.2449927e+002   2.2696201e+002  -1.8533362e+002
   3.2585107e+002   2.4132457e+002   9.5375366e+002
   3.4066498e+002   1.1792571e+002   8.5767413e+002
   4.4765009e+002   4.7618515e+001   8.1622211e+002
   5.8671912e+002  -4.1894306e+001   7.5373468e+002
   7.0225092e+002  -1.3267958e+002   6.6828363e+002
   8.1504572e+002  -2.1504984e+002   5.5696167e+002
   8.9147015e+002  -2.8007208e+002   3.9924139e+002
   9.1197168e+002  -3.3287296e+002   2.5763739e+002
   8.9463330e+002  -3.6857651e+002   1.1993314e+002
   8.3401111e+002  -3.8651471e+002  -3.8327637e+000
   7.2513013e+002  -3.6286115e+002  -1.2400729e+002
   6.0690448e+002  -2.9751709e+002  -2.2838171e+002
   4.6821710e+002  -2.4232158e+002  -2.4043011e+002
   3.2806256e+002  -2.1079962e+002  -2.1257001e+002
   1.8263333e+002  -1.7363567e+002  -1.6409485e+002
   7.1630310e+001  -2.4302245e+002   8.5114746e+001
   4.1320740e+002  -2.5645221e+002   3.3638971e+002
   1.1060447e+003   6.8720319e+002  -1.0210138e+002


  -5.6468949e+000  -1.0327358e+000   3.8361568e+000
  -6.3027506e+000  -7.3086429e-001   4.5221624e+000
  -6.9229546e+000  -3.4344712e-001   5.1500983e+000
  -7.1291332e+000   6.1731458e-001   5.2431231e+000
  -6.7329226e+000   1.5109353e+000   4.6471071e+000
  -6.0615187e+000   2.2297990e+000   4.0748262e+000
  -5.3875189e+000   2.8719966e+000   3.4357100e+000
  -4.6346636e+000   3.4673572e+000   2.6776791e+000
  -3.8557124e+000   3.9447718e+000   1.8148975e+000
  -3.2481420e+000   4.3238311e+000   1.0293393e+000
  -2.5898776e+000   4.7477293e+000   7.8263998e-002
  -2.1144056e+000   4.9464598e+000  -8.2481742e-001
  -1.6928892e+000   5.1188779e+000  -1.7316734e+000
  -1.4778247e+000   5.0907516e+000  -2.6243937e+000
  -1.2161021e+000   5.2296696e+000  -3.5008357e+000
  -9.9421740e-001   5.5826020e+000  -4.3814964e+000
  -1.7759676e+000   5.8570452e+000  -5.2984834e+000
  -2.3700311e+000   6.4671183e+000  -5.9833436e+000
  -3.1788077e+000   6.6181211e+000  -6.8090768e+000
  -4.0363131e+000   6.5382657e+000  -7.6681828e+000
  -4.8577580e+000   6.2130594e+000  -8.4503689e+000
  -5.4964581e+000   5.5581131e+000  -9.2330847e+000
  -6.0085373e+000   4.7876692e+000  -9.8827085e+000
  -6.5059805e+000   3.8201745e+000  -1.0437527e+001
  -6.9088316e+000   2.8427482e+000  -1.0984250e+001
  -7.0269179e+000   1.6385566e+000  -1.1125587e+001
  -6.7604275e+000   5.7219476e-001  -1.0994105e+001
  -6.2446594e+000  -3.8218206e-001  -1.0499411e+001
  -5.5462508e+000  -9.9917674e-001  -9.7378635e+000
  -4.8805637e+000  -1.1569344e+000  -8.7272425e+000
  -7.4308138e+000   1.4799739e-001   4.3646564e+000
  -8.5459805e+000   3.2988647e-001   3.2961750e+000
  -1.0070580e+001   5.0084484e-001   2.3729095e+000
  -1.1165044e+001   8.5765982e-001   6.8687296e-001
  -1.1808080e+001   1.3631469e+000  -1.5342007e+000
  -1.1828493e+001   1.7152370e+000  -3.5543087e+000
  -1.1345573e+001   1.9032742e+000  -5.6675854e+000
  -1.0671507e+001   2.1876652e+000  -7.6641579e+000
  -9.4755573e+000   2.2149782e+000  -9.3000526e+000
  -8.0154915e+000   2.2064419e+000  -1.0312284e+001
  -6.2850256e+000   2.2439742e+000  -1.0625171e+001
  -4.8083458e+000   2.3949590e+000  -9.9497375e+000
  -3.6801217e+000   3.0371823e+000  -8.8769283e+000
  -2.7843347e+000   3.6822655e+000  -7.1119881e+000
  -1.9138465e+000   5.0906558e+000  -5.9988623e+000
  -1.9747317e+000   5.7334533e+000  -4.2159796e+000
  -7.5841198e+000   5.0341940e+000  -3.3963485e+000
  -6.4511232e+000  -6.4582696e+000  -5.1592736e+000


   5.4981885e+002   7.4354095e+002   1.0943584e+003
   4.9710547e+002   9.4843011e+002   1.2837734e+003
   6.0630029e+002   1.1672163e+003   1.4697517e+003
   6.7672290e+002   1.4460798e+003   1.6566918e+003
   9.1207471e+002   1.6235243e+003   1.8331450e+003
   1.2004225e+003   1.5867864e+003   1.9609109e+003
   1.4173009e+003   1.3857156e+003   2.0103441e+003
   1.5952849e+003   1.0974858e+003   1.9886602e+003
   1.6925812e+003   8.1364404e+002   1.8739686e+003
   1.7331627e+003   5.5715472e+002   1.7138595e+003
   1.7319259e+003   3.2828534e+002   1.5477423e+003
   1.7178707e+003   1.2606045e+002   1.3891949e+003
   1.6905645e+003  -1.0207970e+002   1.2044390e+003
   1.6201141e+003  -3.1104178e+002   1.0603158e+003
   1.5077339e+003  -5.0250314e+002   8.8094934e+002
   1.3741729e+003  -6.7626160e+002   6.6078772e+002
   1.5951580e+003  -5.3667542e+002   5.3759418e+002
   1.7356174e+003  -3.2898935e+002   4.6637677e+002
   1.8569711e+003  -1.0697076e+002   3.4440610e+002
   1.9311356e+003   1.2173455e+002   2.0366043e+002
   1.9479780e+003   3.5108072e+002   5.5784973e+001
   1.9405637e+003   5.2429932e+002  -9.9085876e+001
   1.8953828e+003   7.1404260e+002  -2.5116864e+002
   1.7639894e+003   8.5206268e+002  -3.9590039e+002
   1.5539850e+003   9.1172308e+002  -4.9983960e+002
   1.2672776e+003   9.0815637e+002  -5.4925781e+002
   9.9321832e+002   8.1929633e+002  -5.3744775e+002
   7.8102026e+002   7.5435663e+002  -4.2304492e+002
   7.1730005e+002   7.0765265e+002  -2.0178662e+002
   7.3574658e+002   6.4653052e+002   3.8016113e+001
   1.1951588e+003   1.1490436e+003   1.5660435e+003
   1.5119731e+003   9.7683075e+002   1.5343481e+003
   1.6659406e+003   8.8557391e+002   1.3208207e+003
   1.7279321e+003   9.8914948e+002   1.0998694e+003
   1.7058918e+003   1.1206309e+003   8.3432312e+002
   1.7460432e+003   1.0772559e+003   5.4545941e+002
   1.7559729e+003   9.3377643e+002   2.1409384e+002
   1.7224504e+003   7.8585254e+002  -6.5533905e+001
   1.5639641e+003   5.4664697e+002  -3.5046906e+002
   1.4363788e+003   3.3253217e+002  -4.5950854e+002
   1.2696917e+003   1.4567287e+002  -4.1474194e+002
   1.1255651e+003   9.4735699e+000  -2.5000391e+002
   1.1084821e+003  -8.1546806e+001  -3.8036865e+001
   1.2026321e+003  -1.5605460e+002   2.2512827e+002
   1.3274712e+003  -1.7730136e+002   4.3071741e+002
   1.4615095e+003  -2.2732225e+002   7.1351318e+002
   1.5762859e+003   5.9780640e+002   6.0286353e+002
   2.0382483e+002   1.2079448e+003   3.5726382e+002


   8.4170488e+003   5.2510278e+003   3.2981333e+003
   8.6106895e+003   5.0902007e+003   3.5915066e+003
   8.7585605e+003   5.3608555e+003   3.6940334e+003
   8.9802275e+003   5.4239668e+003   3.9435471e+003
   9.1687451e+003   5.1550078e+003   4.1349678e+003
   9.1689258e+003   4.7749155e+003   4.1460039e+003
   9.0992734e+003   4.4016514e+003   3.9564792e+003
   9.0391504e+003   4.0214519e+003   3.7254421e+003
   8.9896709e+003   3.6577366e+003   3.4647756e+003
   8.9192129e+003   3.3965195e+003   3.2008169e+003
   8.7996670e+003   3.1282112e+003   2.8579397e+003
   8.5091406e+003   3.0225164e+003   2.5336794e+003
   8.1748232e+003   3.0505945e+003   2.2934990e+003
   7.8842090e+003   3.1476257e+003   2.0970891e+003
   7.6272505e+003   3.3671858e+003   1.8810237e+003
   7.6031763e+003   3.7029590e+003   1.6194937e+003
   7.9162178e+003   3.6414194e+003   1.7046017e+003
   8.2755322e+003   3.5772913e+003   1.7982467e+003
   8.5759922e+003   3.6732295e+003   1.5958065e+003
   8.7786426e+003   3.8493237e+003   1.3562183e+003
   8.9415059e+003   4.1004829e+003   1.1641096e+003
   9.0336953e+003   4.4442563e+003   1.0232732e+003
   9.0884414e+003   4.8297090e+003   9.6296362e+002
   9.0677959e+003   5.1930029e+003   9.9863513e+002
   9.0083984e+003   5.4794966e+003   1.1425253e+003
   8.9204590e+003   5.7451641e+003   1.3129216e+003
   8.7701592e+003   5.9455078e+003   1.5312893e+003
   8.5607900e+003   5.9596597e+003   1.8244004e+003
   8.4327549e+003   5.6811733e+003   2.0473530e+003
   8.2724902e+003   5.4659551e+003   2.3181133e+003
   9.0722578e+003   4.6224033e+003   3.3306138e+003
   8.9526875e+003   4.4412178e+003   3.0586733e+003
   9.1522197e+003   4.5012905e+003   2.7554727e+003
   9.4965059e+003   4.6712671e+003   2.6881765e+003
   9.7424951e+003   4.7114961e+003   2.4091594e+003
   9.8610127e+003   4.7276475e+003   2.0611172e+003
   9.8461133e+003   4.7517212e+003   1.6718937e+003
   9.6547207e+003   4.7724619e+003   1.4008575e+003
   9.4071973e+003   4.8106016e+003   1.2323080e+003
   9.1316445e+003   4.8720083e+003   1.1562625e+003
   8.7569521e+003   4.9148643e+003   1.1345104e+003
   8.4332480e+003   4.9333677e+003   1.2031935e+003
   8.1461973e+003   4.8811621e+003   1.3798889e+003
   7.9625381e+003   4.7137051e+003   1.6041348e+003
   7.8535757e+003   4.4748652e+003   1.8442826e+003
   7.9568682e+003   3.6064377e+003   1.9615247e+003
   8.7888115e+003   4.2360410e+003   1.9881702e+003
   8.6560645e+003   6.0615444e+003   2.6357598e+003


   9.5073608e+002   5.0833203e+002   1.7599368e+003
   1.1296060e+003   4.9699249e+002   2.0528936e+003
   1.5045679e+003   4.2027768e+002   2.2055405e+003
   1.8089297e+003   4.2042804e+002   2.4322627e+003
   2.1554583e+003   3.3476233e+002   2.5482217e+003
   2.3252844e+003   5.9553555e+001   2.6613713e+003
   2.2427244e+003  -3.1756552e+002   2.6032620e+003
   2.0095443e+003  -4.9549750e+002   2.4668677e+003
   1.7407061e+003  -6.1395862e+002   2.2598281e+003
   1.4911007e+003  -7.0053436e+002   2.0007432e+003
   1.2657244e+003  -8.1915033e+002   1.6622067e+003
   9.7613330e+002  -8.8300201e+002   1.3983588e+003
   5.9965912e+002  -9.7088000e+002   1.3116886e+003
   2.6401376e+002  -1.0162442e+003   1.3308093e+003
  -4.4571838e+001  -9.4644574e+002   1.2832357e+003
  -2.6539514e+002  -9.2265094e+002   1.0685210e+003
  -1.1440100e+002  -9.9036102e+002   7.4293048e+002
   1.9968121e+002  -9.9410742e+002   5.6181049e+002
   5.1323010e+002  -9.4762659e+002   3.9700732e+002
   6.8097375e+002  -8.3971454e+002   1.3634460e+002
   7.7775830e+002  -7.1668817e+002  -2.0295660e+002
   8.4061304e+002  -5.5332635e+002  -4.8107092e+002
   9.5482379e+002  -3.6210175e+002  -6.7439380e+002
   1.0245037e+003  -1.1558619e+002  -8.2601672e+002
   1.0445618e+003   2.0283089e+002  -9.3058765e+002
   1.0050280e+003   5.1406702e+002  -9.0140149e+002
   9.4211609e+002   7.7487067e+002  -6.9263879e+002
   8.1563647e+002   8.6127441e+002  -3.5333777e+002
   7.5010999e+002   8.0592206e+002  -1.4562024e+001
   7.4918634e+002   6.4525903e+002   3.2369501e+002
   1.8456909e+003  -1.6328172e+002   1.9506270e+003
   1.6650627e+003  -4.2939453e+002   1.7541494e+003
   1.5490551e+003  -4.9824817e+002   1.4538959e+003
   1.6576989e+003  -3.7916547e+002   1.1644851e+003
   1.8136519e+003  -2.3948288e+002   8.6878149e+002
   1.7239241e+003  -2.7800061e+002   4.6903302e+002
   1.5490551e+003  -2.8309491e+002   7.3178223e+001
   1.3562125e+003  -2.1661063e+002  -2.1367816e+002
   1.0952079e+003  -7.9618584e+001  -4.3450119e+002
   7.5957715e+002   2.2011347e+001  -4.8034009e+002
   4.6288806e+002   5.2038368e+001  -4.5826831e+002
   2.2706592e+002   1.6076359e+001  -2.7869183e+002
   1.0040332e+002  -9.1932899e+001   2.7249542e+001
   4.9163086e+001  -2.5462172e+002   3.1590656e+002
   5.9156494e+001  -4.4690103e+002   6.2685620e+002
   1.2877551e+002  -8.0061847e+002   9.7335474e+002
   1.0778234e+003  -2.5568547e+002   6.5880188e+002
   1.1055923e+003   1.4822085e+003   9.5898828e+002


   3.9663037e+002   6.9915173e+002   1.2494371e+003
   6.8253296e+002   8.3977777e+002   1.5498682e+003
   1.1716019e+003   8.4591241e+002   1.6920164e+003
   1.5055746e+003   9.9359576e+002   1.8778000e+003
   1.8986041e+003   1.0394346e+003   2.1081147e+003
   2.1900825e+003   7.2945398e+002   2.3097759e+003
   2.1699263e+003   3.0919067e+002   2.3723857e+003
   1.9009347e+003  -8.9503304e+001   2.3676450e+003
   1.5907333e+003  -4.1985422e+002   2.2216724e+003
   1.2507090e+003  -7.0507788e+002   1.9655498e+003
   9.1631165e+002  -9.6687262e+002   1.6794141e+003
   5.3589246e+002  -1.2821890e+003   1.5314744e+003
   1.3685699e+002  -1.4966351e+003   1.4671316e+003
  -2.9578394e+002  -1.5397031e+003   1.4403613e+003
  -7.2735193e+002  -1.4788853e+003   1.4643171e+003
  -1.1189760e+003  -1.4635513e+003   1.3023884e+003
  -1.1014065e+003  -1.6529280e+003   9.3285352e+002
  -8.0762244e+002  -1.7683538e+003   6.5842542e+002
  -4.0587305e+002  -1.7826508e+003   3.5866077e+002
  -1.3493024e+002  -1.7343981e+003  -5.1818848e+000
   1.7963379e+001  -1.5701647e+003  -4.7278027e+002
   8.5178528e+001  -1.3723483e+003  -8.6267651e+002
   1.2178961e+002  -1.1682284e+003  -1.2596632e+003
   1.2919629e+002  -8.5637628e+002  -1.5921057e+003
   8.7313171e+001  -4.7096448e+002  -1.7360017e+003
   5.4118652e+000  -6.2859085e+001  -1.6876624e+003
  -1.0363457e+002   2.4410013e+002  -1.3712446e+003
  -9.5929565e+001   3.6385770e+002  -9.7356348e+002
  -1.0629346e+002   4.6857498e+002  -5.9945026e+002
  -8.9865479e+001   4.2938458e+002  -1.6386890e+002
   1.4961729e+003   8.4124146e+001   1.6365531e+003
   1.2597837e+003  -2.9317740e+002   1.5388326e+003
   1.1027906e+003  -5.1646063e+002   1.1692698e+003
   1.2278926e+003  -4.6691238e+002   7.7458490e+002
   1.4364984e+003  -4.1076483e+002   3.5675598e+002
   1.2927163e+003  -6.4318530e+002  -7.3274963e+001
   1.0308285e+003  -7.6486005e+002  -5.1106128e+002
   7.5173248e+002  -8.7879791e+002  -8.0058038e+002
   3.3525629e+002  -8.1112823e+002  -1.0528921e+003
  -1.9725146e+002  -6.8375836e+002  -1.0823867e+003
  -5.2640991e+002  -6.4563995e+002  -9.0493408e+002
  -7.2866235e+002  -6.2033954e+002  -6.1520825e+002
  -8.7614453e+002  -6.1331848e+002  -2.3203867e+002
  -9.2360352e+002  -6.6977026e+002   1.6428081e+002
  -9.0871045e+002  -7.6373096e+002   5.3271082e+002
  -6.9965625e+002  -1.3669210e+003   1.0009307e+003
   3.8033072e+002  -8.7815381e+002   4.2317517e+002
   3.2394287e+001   2.0096069e+003  -3.0223480e+001


   6.9985596e+002   3.0488251e+002   1.3410024e+003
   7.7659644e+002   4.2306235e+002   1.7100311e+003
   9.9391260e+002   4.2765375e+002   2.0481709e+003
   1.2351853e+003   4.1151358e+002   2.3744702e+003
   1.4928287e+003   3.6104984e+002   2.6614106e+003
   1.7034575e+003   7.8429245e+001   2.8192104e+003
   1.6571473e+003  -2.7256949e+002   2.7715259e+003
   1.4591931e+003  -5.8174762e+002   2.5795317e+003
   1.2444626e+003  -7.5178375e+002   2.2939722e+003
   1.0625615e+003  -8.6934717e+002   1.9434424e+003
   8.5158875e+002  -9.7584802e+002   1.6045001e+003
   5.4460516e+002  -1.1244670e+003   1.2883999e+003
   1.5738098e+002  -1.2563170e+003   1.0367775e+003
  -1.1797729e+002  -1.2759972e+003   7.5328888e+002
  -3.5408667e+002  -1.1219301e+003   4.4687439e+002
  -4.6825317e+002  -8.8799548e+002   7.5057800e+001
  -3.3078552e+002  -1.2056124e+003  -1.3718225e+002
  -4.0656372e+001  -1.2881847e+003  -3.3462540e+002
   2.4566113e+002  -1.3098716e+003  -5.4878729e+002
   5.4495978e+002  -1.1704021e+003  -7.6046399e+002
   7.9303680e+002  -9.8479333e+002  -9.6373450e+002
   9.8730188e+002  -8.1419666e+002  -1.2106053e+003
   1.1117415e+003  -6.0465308e+002  -1.4548472e+003
   1.1824913e+003  -3.4102408e+002  -1.6401154e+003
   1.1872909e+003  -6.0225052e+001  -1.7572852e+003
   1.1425901e+003   2.4499393e+002  -1.7382233e+003
   1.0338960e+003   3.7892917e+002  -1.4921937e+003
   9.3088538e+002   4.1824564e+002  -1.2374425e+003
   8.0896954e+002   3.3926266e+002  -9.4745752e+002
   7.3945404e+002   2.7081891e+002  -5.9452991e+002
   1.4868872e+003  -1.7336406e+002   2.1010859e+003
   1.2895120e+003  -4.1374225e+002   1.8442106e+003
   1.4203228e+003  -5.0281924e+002   1.4741908e+003
   1.7518907e+003  -3.6975595e+002   1.3359265e+003
   2.0700178e+003  -2.2093777e+002   1.0900797e+003
   2.1007693e+003  -2.7095181e+002   6.4203833e+002
   2.0078419e+003  -3.2603189e+002   1.7019977e+002
   1.8412261e+003  -3.7770822e+002  -3.1676514e+002
   1.6127780e+003  -4.1427789e+002  -8.1701184e+002
   1.3237878e+003  -3.5822470e+002  -1.2645216e+003
   8.1780005e+002  -3.3362457e+002  -1.4124413e+003
   4.2815771e+002  -4.2826071e+002  -1.2706440e+003
   1.5003479e+002  -5.1276282e+002  -9.9458960e+002
  -2.8774170e+001  -5.7117096e+002  -5.9122156e+002
  -1.8886035e+002  -7.5146234e+002  -2.7224292e+002
  -1.3239502e+002  -9.4604388e+002   1.0043623e+002
   1.1662612e+003  -8.7112823e+002   1.1696396e+002
   1.1066255e+003   1.5360043e+003   3.2961945e+002


   7.7993176e+002   7.0687769e+002   1.2780942e+003
   9.2542590e+002   7.6286816e+002   1.4522582e+003
   1.1451122e+003   7.0127765e+002   1.5707024e+003
   1.3417266e+003   6.9919781e+002   1.7308947e+003
   1.5401819e+003   6.1983990e+002   1.8389838e+003
   1.6849656e+003   4.2591940e+002   1.9353149e+003
   1.6112980e+003   1.8555048e+002   1.9360061e+003
   1.4890698e+003   1.3673426e+001   1.8529592e+003
   1.3220085e+003  -1.2735048e+002   1.7497552e+003
   1.1495133e+003  -2.2002594e+002   1.6089785e+003
   9.3799536e+002  -3.3503345e+002   1.4871506e+003
   7.2077179e+002  -4.8149030e+002   1.4313545e+003
   4.8513058e+002  -5.6135773e+002   1.4416499e+003
   2.3956763e+002  -5.9549176e+002   1.4338851e+003
   1.5889160e+001  -5.4355103e+002   1.4144403e+003
  -2.1241870e+002  -5.3999200e+002   1.2850408e+003
  -2.4195703e+002  -6.7757043e+002   1.0839886e+003
  -9.2918884e+001  -7.5807043e+002   9.1323938e+002
   9.9093201e+001  -7.6661438e+002   7.4317102e+002
   2.5961325e+002  -7.2060089e+002   5.4831287e+002
   3.6316168e+002  -6.5109503e+002   3.2913675e+002
   4.5255432e+002  -5.6954218e+002   7.4545288e+001
   5.1797797e+002  -4.8702222e+002  -1.4029309e+002
   5.5999005e+002  -3.8657333e+002  -3.5563580e+002
   5.8325146e+002  -2.6573691e+002  -5.5670605e+002
   5.6298071e+002  -8.8460686e+001  -6.8638281e+002
   5.0770526e+002   1.5243617e+002  -7.0622827e+002
   4.0364749e+002   3.6130768e+002  -5.8581030e+002
   3.6415848e+002   4.6329361e+002  -3.7315112e+002
   4.0309811e+002   5.0490247e+002  -1.4084570e+002
   4.6758347e+002   4.7850790e+002   1.0989624e+002
   1.4317383e+003   2.3103857e+002   1.4599506e+003
   1.2460576e+003   2.8822504e+001   1.3784441e+003
   1.1399512e+003  -7.9537621e+001   1.1134337e+003
   1.2781117e+003  -2.5366543e+001   8.5984955e+002
   1.4174038e+003   5.0286251e+001   6.2798438e+002
   1.3241960e+003  -2.9402294e+001   3.5269476e+002
   1.1259203e+003  -1.1523795e+002   7.0965515e+001
   8.9383502e+002  -1.4072597e+002  -1.4677774e+002
   6.2440894e+002  -1.3247705e+002  -2.4981787e+002
   3.2421393e+002  -1.4588370e+002  -1.9193384e+002
   8.1233154e+001  -1.7166360e+002   3.1910706e+001
  -5.0761108e+001  -1.8686215e+002   2.8840863e+002
  -1.4442310e+002  -2.5203777e+002   5.7928210e+002
  -1.4947644e+002  -2.7709509e+002   8.7483844e+002
   3.8306152e+001  -4.8519412e+002   1.1152422e+003
   7.0922156e+002  -2.8742111e+002   6.4639819e+002
   7.6749756e+002   1.2380090e+003   3.1698486e+002


   7.5028027e+002   5.4887524e+002   1.2823165e+003
   9.5979004e+002   6.1098267e+002   1.5432939e+003
   1.2781033e+003   5.6260028e+002   1.6856296e+003
   1.5775410e+003   6.0174713e+002   1.8821765e+003
   1.9033296e+003   5.8865845e+002   2.0117649e+003
   2.1254358e+003   3.3496915e+002   2.1082400e+003
   2.0174457e+003   2.0334509e+001   2.1958333e+003
   1.7705959e+003  -2.4307124e+002   2.1550618e+003
   1.4719647e+003  -3.5519046e+002   1.9449453e+003
   1.1955881e+003  -4.5068546e+002   1.7136477e+003
   9.0749573e+002  -5.8496796e+002   1.4778425e+003
   6.0874121e+002  -7.9713599e+002   1.3688357e+003
   2.9245966e+002  -9.1242096e+002   1.2655380e+003
  -5.0318665e+001  -9.6269360e+002   1.1708157e+003
  -3.9643896e+002  -9.2567712e+002   1.0614196e+003
  -7.1428210e+002  -7.7278925e+002   8.6020874e+002
  -6.4878796e+002  -9.0841315e+002   6.7212592e+002
  -4.3970117e+002  -9.4103851e+002   5.3362048e+002
  -2.1108099e+002  -9.4845593e+002   3.5869421e+002
  -5.5864136e+001  -8.9549420e+002   1.2679272e+002
   4.2678223e+001  -8.3764166e+002  -1.0027704e+002
   9.3267151e+001  -6.9227185e+002  -3.3787305e+002
   1.2072156e+002  -5.5824268e+002  -5.6954724e+002
   1.0905823e+002  -4.2654669e+002  -7.9849036e+002
   1.1744379e+002  -2.6984384e+002  -9.7476270e+002
   1.5136383e+002  -4.8341221e+001  -1.1000129e+003
   2.2430261e+002   2.3582091e+002  -1.0786995e+003
   2.0452063e+002   3.9189838e+002  -8.2886731e+002
   1.7913367e+002   4.2613159e+002  -5.5882935e+002
   1.6089886e+002   4.1869406e+002  -2.7055115e+002
   1.6354214e+003   3.2752819e+001   1.7020923e+003
   1.4611508e+003  -2.1651878e+002   1.5597129e+003
   1.4136570e+003  -3.1763254e+002   1.2642429e+003
   1.5897262e+003  -2.2041579e+002   9.6596924e+002
   1.5992683e+003  -2.1472755e+002   6.1106787e+002
   1.4903250e+003  -2.0880055e+002   2.5405316e+002
   1.2871945e+003  -2.2736505e+002  -1.0817377e+002
   1.0193575e+003  -2.7260934e+002  -4.3023950e+002
   6.8672974e+002  -2.8374353e+002  -6.5552393e+002
   3.1695132e+002  -2.6042914e+002  -7.1727515e+002
  -2.9732300e+001  -2.6563928e+002  -6.1253455e+002
  -2.7530347e+002  -2.6712903e+002  -4.0013440e+002
  -3.8679370e+002  -3.1339630e+002  -1.4876721e+002
  -4.4132056e+002  -4.1699582e+002   1.3174294e+002
  -4.2012354e+002  -5.0771558e+002   4.1743079e+002
  -3.0339966e+002  -7.9908282e+002   7.8365247e+002
   7.0770813e+002  -5.3068811e+002   3.9888562e+002
   6.6993591e+002   1.3875122e+003   2.2027911e+002


   8.1266416e+003   8.4450234e+003   1.5532104e+004
   7.9984224e+003   8.2834072e+003   1.5267235e+004
   7.8647402e+003   8.0713960e+003   1.5089006e+004
   7.7248984e+003   7.7958130e+003   1.4874726e+004
   7.6770654e+003   7.4643145e+003   1.4834600e+004
   7.7263662e+003   7.1668589e+003   1.4966430e+004
   7.9649360e+003   7.0397813e+003   1.5231636e+004
   8.2213389e+003   6.9925166e+003   1.5478649e+004
   8.4204072e+003   6.8980493e+003   1.5734497e+004
   8.6272510e+003   6.7859624e+003   1.5997482e+004
   8.8292256e+003   6.6547627e+003   1.6232086e+004
   9.0547217e+003   6.5629854e+003   1.6456941e+004
   9.2750410e+003   6.5323286e+003   1.6657559e+004
   9.4747754e+003   6.6032793e+003   1.6816826e+004
   9.6186035e+003   6.8524902e+003   1.6941922e+004
   9.6468857e+003   7.1272788e+003   1.7091488e+004
   9.6207588e+003   6.8694404e+003   1.7267607e+004
   9.5010156e+003   6.6200054e+003   1.7335434e+004
   9.1674658e+003   6.5936636e+003   1.7354395e+004
   8.8499980e+003   6.6776084e+003   1.7449389e+004
   8.5981826e+003   6.8321528e+003   1.7599133e+004
   8.3775469e+003   7.0144282e+003   1.7770258e+004
   8.2145908e+003   7.2559980e+003   1.7947670e+004
   8.1141475e+003   7.4932002e+003   1.8165949e+004
   8.0420215e+003   7.7326450e+003   1.8368715e+004
   8.0028066e+003   8.0309155e+003   1.8449707e+004
   8.0636636e+003   8.3461953e+003   1.8448953e+004
   8.1648027e+003   8.6301328e+003   1.8357857e+004
   8.2196592e+003   8.8388369e+003   1.8111102e+004
   8.1824609e+003   8.8802764e+003   1.7794143e+004
   7.5507373e+003   7.4515254e+003   1.5428703e+004
   7.6602402e+003   7.2756318e+003   1.5659954e+004
   7.4536729e+003   7.2550698e+003   1.5936806e+004
   7.1876660e+003   7.3027720e+003   1.6157521e+004
   7.1715474e+003   7.2643950e+003   1.6558885e+004
   7.2257983e+003   7.2202139e+003   1.6954436e+004
   7.3344404e+003   7.2513662e+003   1.7318842e+004
   7.4726997e+003   7.3420728e+003   1.7638000e+004
   7.6649702e+003   7.4731895e+003   1.7885045e+004
   7.9131895e+003   7.6858770e+003   1.8041740e+004
   8.2716699e+003   7.8239663e+003   1.8058055e+004
   8.6200225e+003   7.8204346e+003   1.8021531e+004
   8.8842402e+003   7.7390488e+003   1.7855609e+004
   9.1164717e+003   7.5805791e+003   1.7598314e+004
   9.2892295e+003   7.3790024e+003   1.7363801e+004
   9.3372910e+003   6.9582993e+003   1.7059438e+004
   8.0627407e+003   7.2058574e+003   1.6795012e+004
   8.2410801e+003   1.0238990e+004   1.6827945e+004


   3.7257742e+004   1.8586414e+004   7.4645828e+004
   3.7496262e+004   1.8481305e+004   7.5368617e+004
   3.8084836e+004   1.8189430e+004   7.5943383e+004
   3.8390113e+004   1.7862354e+004   7.6622695e+004
   3.8710656e+004   1.7233156e+004   7.6991055e+004
   3.8813230e+004   1.6457857e+004   7.6861266e+004
   3.8542363e+004   1.5921619e+004   7.6360906e+004
   3.8137453e+004   1.5662204e+004   7.5620063e+004
   3.7713738e+004   1.5345381e+004   7.4987367e+004
   3.7242781e+004   1.5004562e+004   7.4339242e+004
   3.6782883e+004   1.4631678e+004   7.3741313e+004
   3.6304762e+004   1.4342087e+004   7.3203766e+004
   3.5853113e+004   1.4186029e+004   7.2715227e+004
   3.5380305e+004   1.4294182e+004   7.2145016e+004
   3.5014430e+004   1.4648924e+004   7.1695148e+004
   3.4672930e+004   1.4977440e+004   7.1131359e+004
   3.5059797e+004   1.4488261e+004   7.0814516e+004
   3.5676922e+004   1.4284320e+004   7.0580297e+004
   3.6248660e+004   1.4411164e+004   7.0218695e+004
   3.6716254e+004   1.4723247e+004   6.9738914e+004
   3.7090766e+004   1.5151818e+004   6.9333922e+004
   3.7437219e+004   1.5633795e+004   6.8825969e+004
   3.7583883e+004   1.6208662e+004   6.8366000e+004
   3.7775645e+004   1.6856941e+004   6.7834977e+004
   3.7776430e+004   1.7587990e+004   6.7426219e+004
   3.7581184e+004   1.8393744e+004   6.7167984e+004
   3.7409105e+004   1.9204088e+004   6.7242188e+004
   3.7226922e+004   1.9658090e+004   6.7742383e+004
   3.7064539e+004   1.9613771e+004   6.8480648e+004
   3.6901707e+004   1.9561771e+004   6.9178258e+004
   3.9112555e+004   1.6977984e+004   7.5200148e+004
   3.8841586e+004   1.6494047e+004   7.4640445e+004
   3.8769410e+004   1.6356338e+004   7.3849984e+004
   3.9186637e+004   1.6624668e+004   7.3164992e+004
   3.9771996e+004   1.7006990e+004   7.2736313e+004
   3.9992539e+004   1.7241328e+004   7.1913625e+004
   3.9921027e+004   1.7122711e+004   7.0930391e+004
   3.9713223e+004   1.7049508e+004   7.0026305e+004
   3.9278398e+004   1.7091121e+004   6.9198703e+004
   3.8601824e+004   1.7047924e+004   6.8707766e+004
   3.7774113e+004   1.7117732e+004   6.8661914e+004
   3.6929133e+004   1.7079264e+004   6.8748813e+004
   3.6313320e+004   1.6737701e+004   6.9107109e+004
   3.5891227e+004   1.6295898e+004   6.9638352e+004
   3.5508918e+004   1.5715505e+004   7.0100617e+004
   3.5530328e+004   1.5098044e+004   7.1260867e+004
   3.8330797e+004   1.6061854e+004   7.1211602e+004
   3.6734367e+004   2.3166355e+004   7.1637953e+004


   4.9799634e+002   4.7644046e+002   1.5883188e+003
   7.0620361e+002   4.8422464e+002   2.0315627e+003
   1.0888621e+003   4.4338565e+002   2.2865684e+003
   1.4152274e+003   4.3977216e+002   2.5783525e+003
   1.7768923e+003   3.3757047e+002   2.7800957e+003
   1.8933064e+003  -9.8086922e+001   2.7553845e+003
   1.6528047e+003  -4.7616327e+002   2.5991448e+003
   1.3435776e+003  -7.8241669e+002   2.4055645e+003
   1.0356187e+003  -1.0460911e+003   2.1874385e+003
   6.8377484e+002  -1.3215682e+003   2.0068025e+003
   3.3963293e+002  -1.6051682e+003   1.8060592e+003
  -3.7189789e+001  -1.7917601e+003   1.4984089e+003
  -3.8402090e+002  -1.9252412e+003   1.2386981e+003
  -7.4126904e+002  -1.9527916e+003   9.1794885e+002
  -1.0536431e+003  -1.8488180e+003   5.9655774e+002
  -1.3344143e+003  -1.4613518e+003   4.1821344e+002
  -1.2573928e+003  -1.7574075e+003   1.3271645e+002
  -9.7629834e+002  -1.8799969e+003  -9.5571945e+001
  -6.6259973e+002  -1.8465356e+003  -3.6535449e+002
  -3.6371252e+002  -1.7158381e+003  -6.2570801e+002
  -1.1559085e+002  -1.5553461e+003  -9.0831567e+002
   7.8850479e+001  -1.2977814e+003  -1.1907581e+003
   2.4173204e+002  -9.9743378e+002  -1.4438625e+003
   4.0949738e+002  -6.6551038e+002  -1.6358660e+003
   4.9793646e+002  -3.0112393e+002  -1.8176255e+003
   4.9586816e+002   7.1201080e+001  -1.9065991e+003
   3.1565100e+002   4.1177261e+002  -1.8936763e+003
   4.4397949e+001   6.3410980e+002  -1.7028953e+003
  -8.6892090e+001   7.0651416e+002  -1.3784294e+003
  -1.4369922e+002   7.8455609e+002  -9.6260107e+002
   1.6609297e+003  -1.7131994e+001   2.2994331e+003
   1.7008580e+003  -3.8040421e+002   1.9273475e+003
   2.0327617e+003  -1.5593813e+002   1.5228640e+003
   2.1790879e+003  -2.3192293e+002   1.0652008e+003
   2.1431826e+003  -2.9850055e+002   5.5285400e+002
   2.0293899e+003  -3.5613727e+002   4.9395752e+001
   1.8290610e+003  -3.6578201e+002  -4.3491626e+002
   1.5080670e+003  -3.3088245e+002  -1.0267545e+003
   1.1257748e+003  -2.9538721e+002  -1.4286969e+003
   5.4053613e+002  -1.6780884e+002  -1.5299668e+003
  -2.8499756e+001  -9.1311104e+001  -1.5397573e+003
  -5.4524341e+002  -1.1379781e+002  -1.3198258e+003
  -8.5767383e+002  -2.5336490e+002  -9.6722925e+002
  -1.0394121e+003  -4.9652615e+002  -5.0851501e+002
  -1.1205017e+003  -7.6344122e+002   8.6669922e-003
  -1.0795715e+003  -1.4971438e+003   3.4893744e+002
   8.7150928e+002  -1.2524775e+003   2.8649701e+002
   4.6404053e+001   2.2109355e+003   8.3311508e+001


   6.6136365e+002   5.1139227e+002   1.2434744e+003
   7.9861072e+002   4.7325308e+002   1.4688101e+003
   9.9600952e+002   4.1278406e+002   1.6906144e+003
   1.2353308e+003   3.2933807e+002   1.8488453e+003
   1.3894319e+003   4.3691525e+001   1.8895508e+003
   1.2717709e+003  -2.2288074e+002   1.7757721e+003
   1.1193126e+003  -4.2306805e+002   1.5589232e+003
   9.9407916e+002  -5.6157794e+002   1.3643154e+003
   8.6222791e+002  -7.3647894e+002   1.1718833e+003
   7.3243201e+002  -8.9775110e+002   1.0030007e+003
   5.6133508e+002  -1.0256040e+003   8.3929504e+002
   3.8657031e+002  -1.1117649e+003   6.8859863e+002
   1.8548337e+002  -1.1421616e+003   5.7342859e+002
  -2.0321899e+001  -1.1198861e+003   4.8705383e+002
  -2.2875500e+002  -1.0176385e+003   4.2789526e+002
  -3.4394873e+002  -9.2473523e+002   2.3521387e+002
  -3.2898169e+002  -9.7207349e+002  -1.8838440e+001
  -4.8953751e+001  -1.0282012e+003  -2.0025989e+002
   2.0510686e+002  -1.0080673e+003  -3.8219220e+002
   4.4560736e+002  -8.8640546e+002  -5.6395471e+002
   6.3799121e+002  -7.3183795e+002  -7.4089600e+002
   8.2574237e+002  -5.3365375e+002  -9.4307800e+002
   9.7245001e+002  -2.9713342e+002  -1.1035470e+003
   1.0808611e+003  -4.6494839e+001  -1.2407263e+003
   1.1560686e+003   2.3974950e+002  -1.3332140e+003
   1.1165430e+003   5.4079962e+002  -1.3291237e+003
   9.9018365e+002   7.6450629e+002  -1.1999755e+003
   8.8219971e+002   8.9053320e+002  -9.9840125e+002
   7.5853870e+002   9.1383997e+002  -7.4183490e+002
   6.4283630e+002   8.0054620e+002  -4.5343152e+002
   1.2628772e+003   2.5876478e+001   1.3743926e+003
   1.2478804e+003  -1.5680609e+002   1.1254343e+003
   1.3511459e+003  -1.6654305e+002   8.1749207e+002
   1.5910789e+003  -4.9371216e+001   6.6892383e+002
   1.7965059e+003  -7.2757840e+000   4.1319885e+002
   1.8903549e+003  -5.2571573e+000   8.3590149e+001
   1.8885461e+003   4.0844257e+001  -3.0205618e+002
   1.8109429e+003   5.1011856e+001  -6.6725238e+002
   1.5756549e+003   1.4769580e+002  -9.6275073e+002
   1.2343933e+003   1.7432790e+002  -1.0890082e+003
   8.9117572e+002   1.9701860e+002  -9.8342664e+002
   5.5191614e+002   9.0023926e+001  -8.0332690e+002
   2.9021564e+002  -1.5582527e+001  -5.5229944e+002
   8.5973877e+001  -1.8926651e+002  -2.8544861e+002
  -4.9210815e+001  -4.6251196e+002  -7.9303223e+001
   3.5875732e+001  -7.6072693e+002   1.8935516e+002
   9.5569189e+002  -4.3069571e+002   3.9957367e+001
   7.1653351e+002   1.8339808e+003   1.3881244e+002


   4.3618579e+002   8.5313562e+002   2.2417456e+003
   5.0242163e+002   9.5528754e+002   2.5031560e+003
   7.4190845e+002   9.5089777e+002   2.7296023e+003
   8.8625220e+002   1.1238048e+003   2.9068071e+003
   1.0903662e+003   1.2089844e+003   3.1302891e+003
   1.2673352e+003   1.1192980e+003   3.4166689e+003
   1.2939481e+003   8.2707019e+002   3.5481379e+003
   1.1960947e+003   5.4530530e+002   3.5448511e+003
   1.0519579e+003   2.6005002e+002   3.3875779e+003
   8.6000323e+002   8.0026588e+001   3.1529990e+003
   6.6538702e+002  -9.9740898e+001   2.9295610e+003
   4.9171442e+002  -2.5559604e+002   2.7032480e+003
   2.8566962e+002  -4.3777576e+002   2.4563242e+003
   5.6343994e+000  -5.4995789e+002   2.3349180e+003
  -3.3813684e+002  -5.5984412e+002   2.2185889e+003
  -6.0568030e+002  -4.7747693e+002   2.0409412e+003
  -4.7281726e+002  -6.7805615e+002   1.8619341e+003
  -1.9611743e+002  -7.6723041e+002   1.7313163e+003
   7.3120453e+001  -7.9684186e+002   1.5728870e+003
   3.1605054e+002  -7.8204803e+002   1.3777117e+003
   5.2097522e+002  -7.6845813e+002   1.0769707e+003
   6.7688477e+002  -7.5028088e+002   8.0492993e+002
   8.0799133e+002  -6.4286389e+002   5.3355298e+002
   8.9007532e+002  -4.4844086e+002   3.0262744e+002
   8.6189691e+002  -2.1988864e+002   1.3332190e+002
   7.4006128e+002   4.2046295e+001   2.6231812e+001
   6.1318317e+002   3.1737738e+002   1.1543225e+002
   5.4325330e+002   4.2056207e+002   3.7154211e+002
   4.9329172e+002   4.1107126e+002   6.4778497e+002
   4.3740881e+002   4.2068503e+002   9.3796533e+002
   9.9160718e+002   5.0573257e+002   2.8279602e+003
   8.7497729e+002   2.6563348e+002   2.7245413e+003
   8.0477625e+002   1.1823076e+002   2.4791216e+003
   9.7616815e+002   4.0095623e+001   2.2459268e+003
   1.2034308e+003   1.0478434e+002   1.9814792e+003
   1.2168838e+003  -7.4783981e+001   1.7181757e+003
   1.1707236e+003  -2.0159261e+002   1.4384778e+003
   1.0863413e+003  -3.3959604e+002   1.1230227e+003
   9.7144635e+002  -3.6248846e+002   8.3116821e+002
   7.5391113e+002  -3.3997189e+002   6.4730444e+002
   4.2717834e+002  -3.3787790e+002   5.6027063e+002
   1.7230469e+002  -3.5668387e+002   7.1027521e+002
   1.3048096e+001  -2.9435666e+002   9.3492407e+002
  -1.3768256e+002  -2.7233051e+002   1.1807526e+003
  -2.6527039e+002  -4.0553055e+002   1.5229553e+003
  -2.7439258e+002  -4.0070251e+002   1.9024031e+003
   6.9248523e+002  -2.2482108e+002   1.6638093e+003
   7.0709918e+002   1.3331716e+003   1.4180955e+003


   3.4468579e+002   2.0765793e+002   7.1028491e+002
   4.3142743e+002   2.0680432e+002   8.2533252e+002
   5.8471655e+002   1.6787379e+002   9.0085834e+002
   7.0238818e+002   1.4363803e+002   1.0140083e+003
   8.0518500e+002   6.2833004e+001   1.0845131e+003
   8.6045490e+002  -6.9239998e+001   1.0593503e+003
   8.1585095e+002  -2.0513368e+002   1.0151242e+003
   7.2730029e+002  -2.6220990e+002   9.2510724e+002
   6.4984637e+002  -2.9269666e+002   8.2819635e+002
   5.6587598e+002  -3.0942953e+002   7.2094128e+002
   4.8272952e+002  -3.4380698e+002   6.1630957e+002
   3.7098804e+002  -4.0181833e+002   5.6356458e+002
   2.3006100e+002  -4.1903955e+002   5.2609827e+002
   1.0041685e+002  -4.3161868e+002   5.0995840e+002
  -1.9921570e+001  -4.2449915e+002   4.6759818e+002
  -1.2922903e+002  -3.8845441e+002   3.7412125e+002
  -5.5781906e+001  -4.1302658e+002   2.7675891e+002
   4.2733154e+001  -4.0346246e+002   1.9517717e+002
   1.4272618e+002  -3.7013837e+002   1.1080231e+002
   2.2153772e+002  -3.2805264e+002   6.8115845e+000
   2.8535370e+002  -2.5779074e+002  -9.5043091e+001
   3.1645160e+002  -1.8594510e+002  -2.1649048e+002
   3.1623938e+002  -9.9726143e+001  -3.2319647e+002
   2.9928964e+002  -6.0991354e+000  -4.1636792e+002
   2.9331427e+002   1.1682273e+002  -4.7342566e+002
   2.7374908e+002   2.4037010e+002  -4.5696436e+002
   2.8519498e+002   3.2867020e+002  -3.7220557e+002
   2.8822711e+002   3.6383475e+002  -2.5163617e+002
   2.8462976e+002   3.7431085e+002  -1.2170450e+002
   2.8356155e+002   3.3949146e+002   3.6755615e+001
   7.3051123e+002  -6.6045547e+001   7.6815033e+002
   6.5534625e+002  -1.4572249e+002   6.8345325e+002
   5.8867487e+002  -1.9191841e+002   5.6919366e+002
   6.0847864e+002  -1.8622501e+002   4.4752264e+002
   6.6411200e+002  -1.0992772e+002   3.5322711e+002
   6.6965894e+002  -5.9386196e+001   2.3489923e+002
   6.1345276e+002  -4.9726711e+001   1.1497613e+002
   5.3468292e+002  -4.8660450e+001  -9.8451233e+000
   3.2348529e+002   8.8928576e+000  -1.6186084e+002
   4.4876184e+002  -2.4319727e+001  -1.1904066e+002
   1.9393555e+002   2.0811127e+001  -1.5002789e+002
   1.0282080e+002   7.5521104e-002  -6.7702454e+001
   4.9490784e+001  -3.4788464e+001   3.7012451e+001
   1.8794556e+001  -8.0599571e+001   1.4274371e+002
   3.4930420e+000  -1.2179827e+002   2.4398318e+002
   5.4091431e+001  -2.7962515e+002   3.7388834e+002
   3.6563171e+002  -9.3204079e+001   2.2730878e+002
   4.6636978e+002   7.5885626e+002   4.7534921e+002


   3.3023181e+002   4.3728928e+002   1.3252703e+003
   4.4627130e+002   5.3953796e+002   1.6547170e+003
   6.4454779e+002   4.7618546e+002   1.9153779e+003
   8.4906641e+002   4.8382706e+002   2.1917373e+003
   1.0096312e+003   4.2487674e+002   2.4405132e+003
   1.1203032e+003   2.3224884e+002   2.7064905e+003
   1.0740759e+003  -6.8691299e+001   2.7396533e+003
   9.1455658e+002  -3.6066754e+002   2.5976023e+003
   7.5987238e+002  -5.2433441e+002   2.3611855e+003
   6.4337445e+002  -6.4378186e+002   2.0342280e+003
   4.8821219e+002  -7.2555402e+002   1.7246488e+003
   3.4046219e+002  -8.0462640e+002   1.4530249e+003
   3.5686035e+001  -8.9057916e+002   1.2439054e+003
  -2.3289587e+002  -9.7004999e+002   1.0934957e+003
  -5.0583655e+002  -9.7631104e+002   8.6501721e+002
  -6.9501709e+002  -9.4317773e+002   5.2993762e+002
  -5.2256396e+002  -1.0645371e+003   2.7667203e+002
  -2.0853421e+002  -1.1328888e+003   2.1322717e+002
   1.5757663e+002  -1.1122650e+003   1.5052002e+002
   4.7444635e+002  -1.0346415e+003   1.3545837e+000
   7.5320251e+002  -9.4198175e+002  -2.5872485e+002
   9.5103833e+002  -8.4438440e+002  -4.9899353e+002
   1.1256691e+003  -6.8879059e+002  -7.4019397e+002
   1.2897361e+003  -4.7019519e+002  -9.0713452e+002
   1.3754388e+003  -1.5958568e+002  -9.7028711e+002
   1.3409492e+003   1.7117757e+002  -9.6782788e+002
   1.1775344e+003   4.1980859e+002  -8.4807068e+002
   9.5413794e+002   5.2081769e+002  -6.2785132e+002
   7.4329651e+002   4.9707285e+002  -3.5798120e+002
   5.6716162e+002   4.1706558e+002  -7.1764771e+001
   8.7744824e+002  -9.5634773e+001   1.9227479e+003
   7.9048389e+002  -3.6091220e+002   1.6537101e+003
   7.9859729e+002  -4.8091357e+002   1.3206534e+003
   1.0172474e+003  -3.9698532e+002   1.1085355e+003
   1.3191827e+003  -2.8847845e+002   9.4797766e+002
   1.4035714e+003  -3.5712543e+002   5.7852991e+002
   1.3964573e+003  -4.3437079e+002   1.8082823e+002
   1.3417546e+003  -4.0522681e+002  -2.0816290e+002
   1.1661653e+003  -3.7227454e+002  -4.9074774e+002
   8.4798456e+002  -3.1314493e+002  -6.5806714e+002
   5.3769006e+002  -3.0966476e+002  -6.9685791e+002
   2.4721214e+002  -2.8874222e+002  -5.6427808e+002
  -3.8084717e+000  -3.1254419e+002  -3.5450964e+002
  -2.3014734e+002  -4.1718753e+002  -1.2005139e+002
  -3.5600940e+002  -5.6150635e+002   1.8100891e+002
  -2.7343164e+002  -8.4581842e+002   5.4048871e+002
   6.6986255e+002  -3.3928098e+002   4.9158716e+002
   5.9573254e+002   1.3429493e+003   3.8657336e+002


   2.8730811e+002   4.4960632e+002   9.5657214e+002
   3.3011719e+002   4.4652267e+002   1.2637297e+003
   5.3842212e+002   3.4458859e+002   1.4785427e+003
   6.3996948e+002   3.0034518e+002   1.7304794e+003
   8.5394922e+002   1.6793819e+002   1.9221333e+003
   9.9537695e+002  -6.0554760e+001   1.9940267e+003
   1.0173655e+003  -3.4389249e+002   1.9218025e+003
   9.0436542e+002  -5.6209399e+002   1.7126111e+003
   7.5292889e+002  -6.7837146e+002   1.4503580e+003
   5.9592987e+002  -7.8818457e+002   1.1430875e+003
   4.2600580e+002  -9.1425507e+002   9.0119714e+002
   2.1089546e+002  -1.0664930e+003   6.5923547e+002
  -4.9348022e+001  -1.1497375e+003   4.7323828e+002
  -3.1589087e+002  -1.1146907e+003   2.9400085e+002
  -5.5497742e+002  -1.0211763e+003   1.4050829e+002
  -6.4783911e+002  -7.8649432e+002  -7.4253342e+001
  -5.7106738e+002  -9.3868231e+002  -3.2759677e+002
  -2.9977362e+002  -9.7174182e+002  -4.5117767e+002
  -2.3328796e+001  -9.7739935e+002  -5.8380304e+002
   2.4901050e+002  -9.1681360e+002  -7.0515210e+002
   5.0202478e+002  -7.9006549e+002  -8.4886719e+002
   7.1618628e+002  -5.7779388e+002  -9.7834082e+002
   8.8848218e+002  -3.2118109e+002  -1.1322767e+003
   1.0211313e+003  -5.4512222e+001  -1.2567638e+003
   1.1074941e+003   2.1947569e+002  -1.3316298e+003
   1.1082026e+003   5.1844354e+002  -1.3727402e+003
   9.3308777e+002   7.4564612e+002  -1.2600361e+003
   8.2200763e+002   8.0095721e+002  -1.0344978e+003
   6.9868793e+002   7.4579138e+002  -8.1158118e+002
   5.8891919e+002   6.5613123e+002  -5.8718164e+002
   8.9051160e+002  -1.5495564e+002   1.4212231e+003
   9.2145490e+002  -3.6156598e+002   1.1710171e+003
   1.0926411e+003  -3.3566315e+002   9.1768945e+002
   1.3089337e+003  -1.9228951e+002   7.2786475e+002
   1.3783555e+003  -2.0695802e+002   3.6559863e+002
   1.3530403e+003  -1.9814320e+002  -2.7215393e+001
   1.2696719e+003  -1.7631746e+002  -3.7584735e+002
   1.1486791e+003  -1.0526254e+002  -7.2490991e+002
   9.9408405e+002  -1.8061556e+001  -9.9553198e+002
   6.7086560e+002   1.1046594e+002  -1.1919390e+003
   3.4851404e+002   9.9033844e+001  -1.2259967e+003
   6.0013428e+001   1.4917452e+001  -1.1061890e+003
  -1.4961981e+002  -8.7972778e+001  -9.2797974e+002
  -3.3732846e+002  -2.5085115e+002  -7.3443774e+002
  -4.7593466e+002  -4.7620749e+002  -4.4505933e+002
  -3.5817041e+002  -7.6148535e+002  -8.9914001e+001
   6.4992517e+002  -5.8585077e+002  -6.2187958e+000
   6.6271387e+002   1.3554929e+003   7.9230179e+001


   7.7135303e+002   5.7494965e+002   1.8533201e+003
   9.6709009e+002   5.7794025e+002   2.1979512e+003
   1.2746296e+003   5.4712958e+002   2.4194307e+003
   1.6547302e+003   4.8903589e+002   2.7131575e+003
   1.9735531e+003   3.5914447e+002   2.9707229e+003
   2.1068638e+003   5.0116230e+001   3.0618865e+003
   2.1073320e+003  -2.8764792e+002   2.8634265e+003
   1.9762915e+003  -5.4881384e+002   2.5982893e+003
   1.7431190e+003  -8.3155939e+002   2.2602710e+003
   1.4821694e+003  -1.0307341e+003   1.9384792e+003
   1.1982913e+003  -1.1256853e+003   1.6491152e+003
   8.7811975e+002  -1.1969386e+003   1.3698967e+003
   4.8138425e+002  -1.3652279e+003   1.1973102e+003
   9.9703918e+001  -1.4359799e+003   1.1242450e+003
  -2.8774561e+002  -1.3288380e+003   1.0606046e+003
  -5.5780664e+002  -1.2450200e+003   7.8694049e+002
  -4.6591351e+002  -1.4159733e+003   4.0483267e+002
  -1.3676669e+002  -1.3670074e+003   1.3799402e+002
   2.0269783e+002  -1.2001785e+003  -8.8690552e+001
   5.6790680e+002  -1.0504017e+003  -3.6601416e+002
   8.1473340e+002  -9.1030908e+002  -7.9042297e+002
   9.5188660e+002  -6.9524872e+002  -1.1418427e+003
   1.0646738e+003  -4.5719580e+002  -1.4388573e+003
   1.1906050e+003  -1.4211102e+002  -1.6714370e+003
   1.2289120e+003   3.3720087e+002  -1.7538472e+003
   1.1404956e+003   7.5724902e+002  -1.7064451e+003
   9.9770111e+002   9.8321472e+002  -1.3799474e+003
   9.0003912e+002   1.0554147e+003  -9.8416376e+002
   7.7302185e+002   1.0340266e+003  -5.0601685e+002
   6.7714410e+002   7.6453992e+002  -1.2357422e+001
   1.7861719e+003  -1.6681364e+002   2.0057285e+003
   1.6367156e+003  -4.5117935e+002   1.7270006e+003
   1.5436853e+003  -4.6888580e+002   1.3113154e+003
   1.6987178e+003  -2.9761661e+002   9.4883746e+002
   1.7512759e+003  -8.3385681e+001   5.8142371e+002
   1.6324619e+003  -1.0459133e+002   1.8708131e+002
   1.4776226e+003  -8.1533249e+001  -2.7279596e+002
   1.3561519e+003  -7.8242116e+000  -6.7302942e+002
   1.0951680e+003   5.9606812e+001  -1.0032828e+003
   7.3586871e+002   4.2391468e+001  -1.1787502e+003
   3.5229468e+002  -5.7702759e+001  -1.0441577e+003
   1.5143115e+002  -8.9889557e+001  -7.1721790e+002
  -2.8197510e+001  -1.9362311e+002  -3.8038708e+002
  -1.4626440e+002  -3.8911136e+002   1.2288086e+001
  -1.3768921e+002  -6.2774756e+002   3.5116357e+002
  -3.1385742e+001  -1.0288459e+003   6.6730310e+002
   8.3864722e+002  -3.7427640e+002   4.0081448e+002
   5.0796698e+002   1.9865721e+003   7.0589130e+002


   4.3569219e+003   5.4552300e+003   4.9459126e+003
   4.6829697e+003   5.3684912e+003   5.4846880e+003
   5.3041992e+003   5.4386880e+003   5.6014282e+003
   5.8841338e+003   5.5758086e+003   5.8227168e+003
   6.0027568e+003   5.1110918e+003   6.3290708e+003
   5.9017656e+003   4.5073003e+003   6.5563652e+003
   5.5566514e+003   3.8655483e+003   6.4585391e+003
   5.1645835e+003   3.2489175e+003   6.1723789e+003
   4.7421787e+003   2.6992732e+003   5.8831646e+003
   4.1836816e+003   2.1045654e+003   5.5097837e+003
   3.5960730e+003   1.6415374e+003   5.1001606e+003
   2.9814309e+003   1.3861195e+003   4.6662749e+003
   2.3656331e+003   1.3883060e+003   4.3319805e+003
   1.6147661e+003   1.5947009e+003   3.8667690e+003
   1.1898906e+003   2.1000923e+003   3.4852939e+003
   1.0826841e+003   2.6104019e+003   2.8990313e+003
   1.7420635e+003   2.3367212e+003   3.0124199e+003
   2.4531790e+003   2.1880557e+003   2.8904919e+003
   3.0512529e+003   2.1379709e+003   2.4528357e+003
   3.6154126e+003   2.2641223e+003   1.9634370e+003
   4.0413906e+003   2.5028096e+003   1.3771974e+003
   4.4001260e+003   2.8780046e+003   8.0576636e+002
   4.4326104e+003   3.3100171e+003   3.6411597e+002
   4.4163115e+003   3.9280579e+003   1.0927002e+002
   4.4806875e+003   4.5657124e+003   1.7707129e+002
   4.5184800e+003   5.1897075e+003   4.5525513e+002
   4.4816182e+003   5.6972588e+003   9.1383862e+002
   4.2997080e+003   5.8526396e+003   1.4944304e+003
   3.9666504e+003   5.5966729e+003   2.1071318e+003
   3.5790005e+003   5.1708086e+003   2.7494829e+003
   5.4109663e+003   4.1204556e+003   5.3035967e+003
   4.9731685e+003   3.7263877e+003   5.0345493e+003
   4.7921997e+003   3.5273411e+003   4.3540913e+003
   5.3717715e+003   3.4890671e+003   3.9088923e+003
   5.8672593e+003   3.4114214e+003   3.4424795e+003
   6.0756201e+003   3.2719526e+003   2.8036875e+003
   6.1195391e+003   3.1974924e+003   2.0918835e+003
   5.8979004e+003   3.2093276e+003   1.3660760e+003
   5.3679917e+003   3.3405471e+003   8.0645911e+002
   4.6533770e+003   3.4852883e+003   6.8207721e+002
   3.8554868e+003   3.6815881e+003   6.8127576e+002
   3.2325195e+003   3.9222329e+003   9.2997321e+002
   2.7626853e+003   3.9976443e+003   1.3410260e+003
   2.3717095e+003   3.8510503e+003   1.9145994e+003
   2.1350879e+003   3.7138779e+003   2.4834448e+003
   1.9368882e+003   2.7512390e+003   3.4439385e+003
   3.8439021e+003   3.2195195e+003   2.9970525e+003
   4.6001216e+003   6.5330654e+003   2.9721890e+003


   9.3666084e+003   5.5364136e+003   9.2358086e+003
   9.4961895e+003   5.3159751e+003   9.6112373e+003
   9.7654727e+003   5.5234097e+003   9.8141270e+003
   1.0012969e+004   5.3853730e+003   1.0111157e+004
   9.9267500e+003   5.0315942e+003   1.0300231e+004
   9.6560508e+003   4.6758018e+003   1.0320885e+004
   9.3827666e+003   4.3758501e+003   1.0122977e+004
   9.1657793e+003   4.1889209e+003   9.7992578e+003
   8.9816533e+003   4.0289731e+003   9.4657871e+003
   8.7572949e+003   3.8743845e+003   9.1989111e+003
   8.5168760e+003   3.7935095e+003   8.9523105e+003
   8.2846689e+003   3.7944792e+003   8.7328896e+003
   8.0735146e+003   3.8910969e+003   8.5336094e+003
   7.8752095e+003   4.0475278e+003   8.3362178e+003
   7.7233047e+003   4.3005127e+003   8.1250073e+003
   7.6683818e+003   4.6019292e+003   7.9231455e+003
   7.8562598e+003   4.3107822e+003   7.7282944e+003
   8.2093096e+003   4.2154512e+003   7.5447783e+003
   8.5429473e+003   4.2239214e+003   7.3133696e+003
   8.8674346e+003   4.2795142e+003   7.1045669e+003
   9.2155313e+003   4.4281221e+003   6.8772246e+003
   9.5031543e+003   4.6276011e+003   6.6803267e+003
   9.7843818e+003   4.8548545e+003   6.5055078e+003
   1.0003971e+004   5.1208882e+003   6.4266514e+003
   1.0098162e+004   5.4431343e+003   6.4708018e+003
   1.0118828e+004   5.7610063e+003   6.6261455e+003
   1.0069898e+004   6.0145254e+003   6.8797100e+003
   9.8350830e+003   6.0676064e+003   7.1706655e+003
   9.5734678e+003   5.9168228e+003   7.4118555e+003
   9.4594473e+003   5.7253325e+003   7.7096982e+003
   9.6198721e+003   4.6404868e+003   9.6441621e+003
   9.4498955e+003   4.4907114e+003   9.2839619e+003
   9.6363740e+003   4.4204600e+003   8.8903193e+003
   1.0044303e+004   4.3540239e+003   8.7372715e+003
   1.0258762e+004   4.2337539e+003   8.3398818e+003
   1.0357711e+004   4.2052817e+003   7.9121968e+003
   1.0382262e+004   4.2868726e+003   7.4830640e+003
   1.0345414e+004   4.4405498e+003   7.0875010e+003
   1.0172698e+004   4.6986030e+003   6.7734658e+003
   9.8364434e+003   4.9644185e+003   6.6340933e+003
   9.4425811e+003   5.1795596e+003   6.6396523e+003
   9.0296338e+003   5.2873228e+003   6.8012310e+003
   8.6913945e+003   5.3265073e+003   7.0712515e+003
   8.4251406e+003   5.2454521e+003   7.3726484e+003
   8.2249502e+003   5.0967041e+003   7.6978457e+003
   7.9896489e+003   4.5644004e+003   7.8887910e+003
   9.2531680e+003   4.1780747e+003   7.8321680e+003
   1.0209855e+004   6.4547437e+003   8.1618291e+003


   8.7176318e+002   9.0292822e+002   8.5143542e+002
   1.1176559e+003   9.9052844e+002   1.0465123e+003
   1.4461116e+003   9.8073541e+002   1.2067727e+003
   1.7345852e+003   1.0710620e+003   1.3945012e+003
   2.0109258e+003   1.0411034e+003   1.5239442e+003
   2.2635308e+003   8.8631915e+002   1.6111522e+003
   2.3381226e+003   5.7095789e+002   1.6583556e+003
   2.1787771e+003   2.7574564e+002   1.5806736e+003
   1.9420914e+003  -1.9492553e+000   1.4802952e+003
   1.6695491e+003  -2.4740207e+002   1.3414087e+003
   1.3613057e+003  -4.3755649e+002   1.2655420e+003
   9.8329712e+002  -5.9548138e+002   1.2791766e+003
   6.1108044e+002  -6.9545642e+002   1.3803855e+003
   2.5851404e+002  -7.4237292e+002   1.4376689e+003
  -4.9567017e+001  -7.1735602e+002   1.4173125e+003
  -3.1169617e+002  -7.4009601e+002   1.2558369e+003
  -2.2495148e+002  -9.9705713e+002   1.0230615e+003
   5.9015961e+000  -1.0944005e+003   8.4229004e+002
   2.3030759e+002  -1.1453638e+003   6.2038458e+002
   4.5052457e+002  -1.1662073e+003   3.9292999e+002
   6.7153625e+002  -1.1356094e+003   1.5157178e+002
   8.7983197e+002  -1.0565094e+003  -1.4385966e+002
   1.0195145e+003  -9.7939929e+002  -4.3803949e+002
   1.1079243e+003  -8.6666156e+002  -7.0678760e+002
   1.1609299e+003  -7.1064398e+002  -9.6472839e+002
   1.1557708e+003  -4.4193353e+002  -1.1873673e+003
   1.0379214e+003  -1.6651256e+002  -1.2821021e+003
   8.6798584e+002   1.2957904e+002  -1.1366156e+003
   7.8774652e+002   3.7830881e+002  -8.3535474e+002
   7.5839722e+002   5.2879492e+002  -4.4218408e+002
   1.8647661e+003   4.0100476e+002   1.1651448e+003
   1.7064575e+003   8.5573082e+001   1.0557019e+003
   1.6190693e+003  -8.1866249e+001   7.3367615e+002
   1.7969106e+003   1.3073545e+001   3.6942212e+002
   1.8699902e+003  -5.1821838e+001   6.4463745e+001
   1.7979224e+003  -2.4784424e+002  -2.7297662e+002
   1.5996549e+003  -4.0267206e+002  -5.9501788e+002
   1.2468596e+003  -4.4122882e+002  -7.7295868e+002
   8.2727026e+002  -4.9861832e+002  -8.0609375e+002
   5.2887732e+002  -5.0271045e+002  -6.9015344e+002
   2.7191867e+002  -5.1703467e+002  -4.6824969e+002
   7.3916504e+001  -4.8075684e+002  -2.1308621e+002
  -4.2031738e+001  -4.6470535e+002   7.5809586e+001
  -9.3908691e+001  -5.0137213e+002   4.0937366e+002
  -1.9590332e+001  -5.3479144e+002   7.2269562e+002
   4.5672119e+001  -6.9154065e+002   1.0540511e+003
   9.5474097e+002  -1.8857605e+002   3.7367267e+002
   8.9849835e+002   1.6500841e+003  -3.8956766e+002


   7.5296680e+002   1.0265615e+003   1.2964364e+003
   7.1495337e+002   1.1515297e+003   1.7440165e+003
   4.8859131e+002   1.5112667e+003   1.7824421e+003
   2.0996436e+002   1.8618453e+003   1.9078314e+003
   1.5083691e+002   2.0249272e+003   2.2282983e+003
   2.9383948e+002   2.0596951e+003   2.6411001e+003
   4.9332104e+002   1.8893369e+003   2.9707546e+003
   7.3048651e+002   1.5574124e+003   3.1741934e+003
   8.9404810e+002   1.1610531e+003   3.2192341e+003
   1.1240529e+003   7.9051471e+002   3.0958999e+003
   1.3416469e+003   4.7339590e+002   2.8518435e+003
   1.5541040e+003   1.7627467e+002   2.5295811e+003
   1.7199572e+003  -8.3492966e+001   2.1140161e+003
   1.6928353e+003  -3.8686835e+002   1.7043737e+003
   1.5709596e+003  -6.9791644e+002   1.3454141e+003
   1.5267854e+003  -1.0738965e+003   9.4915552e+002
   1.8812271e+003  -9.0171710e+002   8.7963281e+002
   2.2054626e+003  -6.7614886e+002   9.4120129e+002
   2.5098005e+003  -4.3763751e+002   9.2545508e+002
   2.8009844e+003  -1.7561124e+002   8.2639270e+002
   3.0195559e+003   6.5734512e+001   6.7809833e+002
   3.1709512e+003   3.2143854e+002   4.9456226e+002
   3.2756216e+003   6.0817322e+002   3.1123688e+002
   3.2653210e+003   9.0169409e+002   9.4575203e+001
   3.1113398e+003   1.1578093e+003  -1.5699817e+002
   2.7689624e+003   1.3504497e+003  -3.4746045e+002
   2.3638452e+003   1.3752104e+003  -4.6153918e+002
   2.0025802e+003   1.2571152e+003  -3.5879907e+002
   1.8416306e+003   1.0843785e+003  -5.5083374e+001
   1.7093613e+003   8.7127014e+002   2.9967908e+002
   1.3709174e+003   1.0384854e+003   2.2262126e+003
   1.5236921e+003   7.4420856e+002   2.1578206e+003
   1.7970431e+003   6.1015521e+002   1.9419430e+003
   2.0340083e+003   7.1592542e+002   1.7488456e+003
   2.2179172e+003   1.0280072e+003   1.7461537e+003
   2.4696204e+003   1.0181030e+003   1.4727402e+003
   2.6657009e+003   9.3538617e+002   1.1821962e+003
   2.8502854e+003   8.1447028e+002   8.4442236e+002
   2.9237942e+003   7.1248315e+002   5.1804346e+002
   2.8820552e+003   4.8077466e+002   1.0509448e+002
   2.7518511e+003   2.6390930e+002  -7.0015564e+001
   2.5259443e+003   4.6942562e+001  -8.2174927e+001
   2.2791333e+003  -1.1076249e+002  -2.1000000e+001
   2.0519009e+003  -2.6243637e+002   1.4540735e+002
   1.8077228e+003  -4.1991000e+002   4.3512866e+002
   1.8115186e+003  -3.6139951e+002   9.7130884e+002
   2.1870969e+003   4.0319818e+002   1.0801860e+003
   1.1652264e+003   1.6633262e+003   2.5454578e+002


   4.6874219e+002   2.5345345e+002   1.3538313e+003
   4.6374432e+002   2.4910698e+002   1.5192820e+003
   5.5401135e+002   2.1249857e+002   1.6305408e+003
   6.0125055e+002   1.9866376e+002   1.7592649e+003
   6.7706177e+002   1.6847310e+002   1.8651968e+003
   7.1653516e+002   4.3208317e+001   1.9154312e+003
   7.1856036e+002  -7.4160934e+001   1.8221552e+003
   7.0513550e+002  -1.5841431e+002   1.6905776e+003
   7.0022296e+002  -2.3273318e+002   1.5545205e+003
   6.6924512e+002  -3.0971362e+002   1.4171915e+003
   6.1380859e+002  -4.0369131e+002   1.2834846e+003
   5.1932465e+002  -4.8113126e+002   1.1699686e+003
   4.0549869e+002  -5.0092969e+002   1.0878459e+003
   2.9027124e+002  -4.6763635e+002   1.0111437e+003
   1.7727281e+002  -4.1200159e+002   9.4360431e+002
   9.0422791e+001  -3.8210941e+002   8.3591852e+002
   1.9022638e+002  -4.0531201e+002   7.7198401e+002
   3.2338516e+002  -4.1606107e+002   7.6616064e+002
   4.3413013e+002  -3.9198721e+002   6.9881152e+002
   5.2107147e+002  -3.6313623e+002   6.1606219e+002
   5.9426288e+002  -3.1490491e+002   5.3455487e+002
   6.5587561e+002  -2.3912260e+002   4.6479535e+002
   6.9386182e+002  -1.3484781e+002   3.7334729e+002
   7.1511511e+002  -9.5419941e+000   3.2825598e+002
   7.0935248e+002   1.2546027e+002   3.2648615e+002
   6.9431665e+002   2.5501057e+002   3.5043848e+002
   6.7412146e+002   3.6445166e+002   4.0633838e+002
   6.4613635e+002   4.4936023e+002   4.8990979e+002
   6.2485822e+002   4.7018015e+002   6.0172198e+002
   5.9360095e+002   4.0158261e+002   7.3208124e+002
   7.6221411e+002  -1.3545509e+001   1.6222312e+003
   7.4636890e+002  -1.1348510e+002   1.5273372e+003
   8.3431946e+002  -1.3236499e+002   1.4257643e+003
   9.4070557e+002  -7.3389458e+001   1.3354358e+003
   9.9840314e+002  -6.1725910e+001   1.1935092e+003
   1.0400930e+003  -4.9623928e+001   1.0238895e+003
   1.0407577e+003   4.5090847e+000   8.4460376e+002
   9.9639966e+002   4.1411572e+001   6.8077429e+002
   9.0654504e+002   7.5396759e+001   5.4254236e+002
   7.8212402e+002   1.0833829e+002   4.5603882e+002
   6.3678174e+002   1.0774987e+002   4.1027469e+002
   4.8284714e+002   1.2138181e+002   4.5565875e+002
   3.5171503e+002   6.4278648e+001   5.3263208e+002
   2.7620758e+002  -1.1158876e+001   6.4317126e+002
   2.1714403e+002  -1.1732222e+002   7.4875311e+002
   2.6945306e+002  -3.4782211e+002   8.6807166e+002
   7.6524243e+002  -3.2644653e+002   9.4632404e+002
   5.7972339e+002   9.2139355e+002   1.0730249e+003


   4.7396960e+002   8.7673077e+002   1.1201221e+003
   5.1725409e+002   8.5875214e+002   1.1879961e+003
   5.5533179e+002   7.9475977e+002   1.2175992e+003
   5.8122937e+002   7.3757263e+002   1.2565483e+003
   5.8378394e+002   6.7524115e+002   1.2954692e+003
   5.5249011e+002   6.0539252e+002   1.3145039e+003
   5.0314087e+002   5.4004834e+002   1.3132529e+003
   4.3810974e+002   4.8806900e+002   1.3069584e+003
   3.7348306e+002   4.5166449e+002   1.2960649e+003
   2.9551086e+002   4.1607242e+002   1.2802894e+003
   2.1690379e+002   3.9573141e+002   1.2500537e+003
   1.4317725e+002   3.9363483e+002   1.1970105e+003
   8.2981567e+001   3.9666434e+002   1.1349424e+003
   2.2646851e+001   3.9955930e+002   1.0713009e+003
  -2.7758240e+001   4.0190985e+002   1.0060056e+003
  -4.9065796e+001   4.1233157e+002   9.3021875e+002
  -6.9837952e+000   3.7005542e+002   8.6867578e+002
   3.7944519e+001   3.5977390e+002   8.1629315e+002
   8.8207901e+001   3.4838943e+002   7.6187317e+002
   1.3484795e+002   3.4902750e+002   7.0232343e+002
   1.8130325e+002   3.5719537e+002   6.5003809e+002
   2.2832091e+002   3.7716315e+002   6.0019934e+002
   2.8189050e+002   4.0956396e+002   5.5475537e+002
   3.3795001e+002   4.4775275e+002   5.1327570e+002
   3.8569986e+002   5.0849408e+002   4.8706067e+002
   4.2765298e+002   5.8506519e+002   4.7336078e+002
   4.6378308e+002   6.5687762e+002   4.7105038e+002
   4.7346301e+002   7.3176685e+002   5.0075510e+002
   4.6596405e+002   7.9322968e+002   5.5425592e+002
   4.5018481e+002   8.3880597e+002   6.2006586e+002
   5.0789456e+002   4.9315613e+002   1.1274141e+003
   4.6465524e+002   4.7309570e+002   1.1018030e+003
   4.3494995e+002   4.3352356e+002   1.0699646e+003
   4.3706421e+002   4.1698364e+002   1.0110652e+003
   4.3965881e+002   4.0965143e+002   9.5827179e+002
   4.2513565e+002   4.0356180e+002   8.9772461e+002
   3.9013379e+002   3.9532706e+002   8.3904114e+002
   3.5540494e+002   3.9424628e+002   7.9064557e+002
   3.1506561e+002   4.1378485e+002   7.4452222e+002
   1.7921661e+002   5.1277991e+002   6.6212189e+002
   1.6229071e+002   5.6259448e+002   6.5717548e+002
   1.5253613e+002   6.0915021e+002   6.7161279e+002
   1.4293256e+002   6.5238513e+002   7.0063916e+002
   1.2358142e+002   6.7377972e+002   7.4556097e+002
   8.7453064e+001   6.6602448e+002   7.9278931e+002
   1.5056921e+002   4.3474619e+002   9.5368066e+002
   3.0163785e+002   5.3243256e+002   8.8060675e+002
   6.5090710e+002   1.0616180e+003   9.3593872e+002


   7.1254492e+003   7.5959668e+003   2.0817422e+004
   6.9718896e+003   7.5847476e+003   2.0303688e+004
   6.5654790e+003   7.4365869e+003   2.0038195e+004
   6.2277920e+003   7.2878013e+003   1.9725916e+004
   5.9527739e+003   6.9435171e+003   1.9578471e+004
   5.9595454e+003   6.5526831e+003   1.9706664e+004
   6.1541211e+003   6.3084121e+003   2.0023967e+004
   6.4642031e+003   6.0926245e+003   2.0376539e+004
   6.8226128e+003   5.8457734e+003   2.0673660e+004
   7.1289160e+003   5.6124067e+003   2.0943389e+004
   7.5126733e+003   5.3336191e+003   2.1243875e+004
   7.8972280e+003   5.1378672e+003   2.1543900e+004
   8.2315381e+003   5.0075742e+003   2.1833713e+004
   8.5049072e+003   4.8786406e+003   2.2211830e+004
   8.7099443e+003   4.8209995e+003   2.2624277e+004
   8.9200166e+003   5.0039961e+003   2.3115164e+004
   8.7073223e+003   4.6606523e+003   2.3463412e+004
   8.3465127e+003   4.6238628e+003   2.3698410e+004
   8.0039546e+003   4.6242788e+003   2.3990469e+004
   7.6949829e+003   4.8154912e+003   2.4245867e+004
   7.4240889e+003   5.0865029e+003   2.4518910e+004
   7.2202754e+003   5.3604082e+003   2.4797482e+004
   7.1442544e+003   5.6821089e+003   2.5037775e+004
   7.0905059e+003   6.0392437e+003   2.5327863e+004
   7.0811250e+003   6.4064038e+003   2.5528184e+004
   7.0254155e+003   6.8285884e+003   2.5616293e+004
   7.0631460e+003   7.2632485e+003   2.5616074e+004
   7.1452002e+003   7.6641934e+003   2.5478600e+004
   7.2152705e+003   7.9425005e+003   2.5180598e+004
   7.3343994e+003   7.9828672e+003   2.4714061e+004
   6.0574932e+003   6.8235781e+003   2.0294600e+004
   5.9407847e+003   6.5461362e+003   2.0702395e+004
   5.5812090e+003   6.6568203e+003   2.1079707e+004
   5.3255967e+003   6.6304619e+003   2.1587971e+004
   5.1618633e+003   6.5234121e+003   2.2152818e+004
   5.1265732e+003   6.4494443e+003   2.2780459e+004
   5.2309575e+003   6.4479272e+003   2.3441779e+004
   5.4754150e+003   6.4540278e+003   2.4165539e+004
   5.7371626e+003   6.5278491e+003   2.4705764e+004
   6.1461523e+003   6.6625791e+003   2.5106990e+004
   6.6507515e+003   6.7844585e+003   2.5299264e+004
   7.2877373e+003   6.8222676e+003   2.5278578e+004
   7.8150371e+003   6.8180029e+003   2.4990678e+004
   8.0836938e+003   6.7407515e+003   2.4552234e+004
   8.3109785e+003   6.5205801e+003   2.4047561e+004
   8.6397412e+003   5.1264561e+003   2.3122850e+004
   6.5701431e+003   5.3062173e+003   2.3008920e+004
   7.3220889e+003   9.7031553e+003   2.3074012e+004


   1.1280101e+003   8.8236975e+002   1.2132375e+003
   1.2643322e+003   9.9146674e+002   1.5108289e+003
   1.5545693e+003   9.8100391e+002   1.7667869e+003
   1.7970662e+003   1.0662545e+003   2.0021038e+003
   2.0728188e+003   1.0165423e+003   2.2237949e+003
   2.1409194e+003   7.2817712e+002   2.3294375e+003
   2.0457292e+003   4.5904913e+002   2.3219670e+003
   1.8605947e+003   2.3964737e+002   2.2095454e+003
   1.6643008e+003   8.7247986e+001   2.0132513e+003
   1.4826786e+003   6.0903587e+000   1.7685225e+003
   1.2999938e+003  -5.6998734e+001   1.4958396e+003
   1.1363070e+003  -2.0791086e+002   1.2497930e+003
   9.0447424e+002  -3.9577597e+002   1.0769341e+003
   6.4128229e+002  -4.7791873e+002   9.4884491e+002
   3.4460895e+002  -4.9570325e+002   8.2470099e+002
   1.9169434e+002  -3.9568906e+002   5.8435022e+002
   2.8144580e+002  -5.1289557e+002   3.4952362e+002
   5.7277399e+002  -4.7224982e+002   2.2337714e+002
   8.6532935e+002  -4.3304745e+002   1.1092249e+002
   1.1184270e+003  -3.8018594e+002  -8.8177612e+001
   1.3327129e+003  -2.9641992e+002  -3.1598584e+002
   1.4918162e+003  -1.7641908e+002  -5.3504352e+002
   1.6185458e+003  -3.1210901e+001  -7.5179517e+002
   1.6941129e+003   1.6769902e+002  -9.2870081e+002
   1.6876925e+003   4.2363916e+002  -1.0318843e+003
   1.6052458e+003   6.9675195e+002  -1.0257885e+003
   1.4549755e+003   9.0438269e+002  -8.4570081e+002
   1.3498386e+003   9.0736469e+002  -5.5567670e+002
   1.2552466e+003   8.1586462e+002  -2.7936514e+002
   1.1600486e+003   7.2131470e+002   2.3664001e+001
   1.7323916e+003   4.5834799e+002   1.6793765e+003
   1.6411317e+003   1.9255812e+002   1.5171907e+003
   1.5215249e+003   1.4340182e+002   1.2362035e+003
   1.6936959e+003   1.6975485e+002   9.6280286e+002
   1.9668350e+003   2.8704266e+002   7.9777057e+002
   2.0103407e+003   2.1785275e+002   4.6456592e+002
   1.9658577e+003   1.4269746e+002   1.2084094e+002
   1.8408723e+003   1.2215166e+002  -2.0106229e+002
   1.6382268e+003   1.2935226e+002  -4.4770227e+002
   1.3888766e+003   1.8062730e+002  -5.7443213e+002
   1.0861243e+003   1.7933824e+002  -6.0427673e+002
   8.4225153e+002   1.5783345e+002  -4.3776831e+002
   7.0102771e+002   1.1733301e+002  -2.1827307e+002
   5.6441870e+002   4.0657032e+001  -5.2307129e-001
   4.8685461e+002  -6.1246620e+001   2.5317676e+002
   6.1550708e+002  -2.6470523e+002   5.4934442e+002
   1.4746936e+003   2.9500994e+001   4.4419809e+002
   1.4033555e+003   1.5734403e+003   4.3143610e+002


   1.2271262e+003   1.1831850e+002   2.6076458e+003
   1.4121748e+003   3.8309986e+001   3.0968647e+003
   1.7399647e+003  -2.7396335e+002   3.3456252e+003
   1.9913938e+003  -4.6815219e+002   3.7079243e+003
   2.2254016e+003  -8.4646240e+002   3.9181033e+003
   2.4093730e+003  -1.3874539e+003   3.7400046e+003
   2.2340574e+003  -1.7560159e+003   3.3661731e+003
   1.8898444e+003  -1.8949218e+003   2.9437759e+003
   1.4586270e+003  -1.9089435e+003   2.5240837e+003
   1.0933478e+003  -1.9292682e+003   2.1668411e+003
   7.1750415e+002  -2.0468623e+003   1.8876959e+003
   3.2126862e+002  -2.2377095e+003   1.6295426e+003
  -6.4334473e+001  -2.3728411e+003   1.4019556e+003
  -4.7122803e+002  -2.3225569e+003   1.1845801e+003
  -8.5228564e+002  -2.1285486e+003   9.5750592e+002
  -1.0950630e+003  -1.8163252e+003   6.4641162e+002
  -9.8473511e+002  -2.0699666e+003   2.5113998e+002
  -5.3075244e+002  -2.2038669e+003   4.5079651e+000
  -5.0103607e+001  -2.1613813e+003  -2.3008691e+002
   3.8265845e+002  -1.9102585e+003  -4.3012134e+002
   7.4046326e+002  -1.6553416e+003  -7.1408374e+002
   1.0494401e+003  -1.3147081e+003  -1.0184268e+003
   1.3437256e+003  -9.2701642e+002  -1.2800188e+003
   1.5648740e+003  -4.6143915e+002  -1.4632708e+003
   1.7001116e+003   4.5521259e+001  -1.5764897e+003
   1.6455173e+003   5.4974646e+002  -1.5738237e+003
   1.4288379e+003   9.4581799e+002  -1.3365598e+003
   1.1628894e+003   1.1360046e+003  -9.6940771e+002
   9.4293750e+002   1.1246534e+003  -5.5605591e+002
   7.6843750e+002   9.1238995e+002  -1.5839691e+002
   2.1337822e+003  -1.0904476e+003   2.7059021e+003
   2.0321445e+003  -1.3633450e+003   2.3932920e+003
   2.1073633e+003  -1.4671931e+003   1.9577937e+003
   2.3317988e+003  -1.2899340e+003   1.5874083e+003
   2.5970852e+003  -9.9242468e+002   1.3917534e+003
   2.5969651e+003  -8.7327008e+002   8.2846863e+002
   2.4852830e+003  -7.9850391e+002   3.1086401e+002
   2.3020225e+003  -7.0144336e+002  -2.0652441e+002
   1.9804778e+003  -5.4246832e+002  -6.5879858e+002
   1.5157904e+003  -3.7881491e+002  -8.9955627e+002
   9.4102148e+002  -1.6687431e+002  -1.0048230e+003
   3.5293304e+002  -2.3469524e+002  -9.4571558e+002
  -4.4819092e+001  -5.3030585e+002  -6.4288428e+002
  -2.5707153e+002  -8.6302368e+002  -3.4171680e+002
  -5.2704761e+002  -1.2622532e+003   3.0045898e+001
  -3.1720264e+002  -1.7280488e+003   6.4432483e+002
   1.2182065e+003  -1.3739076e+003   5.0890662e+002
   7.9584198e+002   3.0869553e+003   1.0320701e+003


   8.2630054e+002   4.6082233e+002   1.5411686e+003
   9.7597852e+002   4.3840912e+002   1.7710862e+003
   1.2340020e+003   3.2336472e+002   1.9210986e+003
   1.4711528e+003   2.5625095e+002   2.1121492e+003
   1.7150364e+003   9.3134315e+001   2.1430925e+003
   1.7509521e+003  -2.0092589e+002   2.0857729e+003
   1.5964323e+003  -4.3595752e+002   1.9403408e+003
   1.3933214e+003  -5.3827478e+002   1.7071943e+003
   1.1845958e+003  -6.1879474e+002   1.4828152e+003
   9.5931079e+002  -7.4070709e+002   1.2560526e+003
   7.0190656e+002  -9.0619733e+002   1.0683718e+003
   4.5066718e+002  -9.8748315e+002   9.1559735e+002
   1.7790591e+002  -9.6269629e+002   7.5348029e+002
  -5.6768433e+001  -8.2369550e+002   6.3365393e+002
  -2.3116187e+002  -5.8974628e+002   4.9588260e+002
  -3.8129126e+002  -3.3651239e+002   3.8225238e+002
  -3.2576013e+002  -4.7667328e+002   1.2660469e+002
  -2.2901794e+002  -6.4223676e+002  -7.9936874e+001
  -6.6358398e+001  -6.5460553e+002  -3.0316931e+002
   9.6700317e+001  -5.7295453e+002  -5.0685846e+002
   2.5758551e+002  -4.1666788e+002  -6.8867389e+002
   3.7137872e+002  -1.8926242e+002  -8.5508093e+002
   4.5512616e+002   3.8280910e+001  -9.7684717e+002
   5.2253778e+002   2.9813028e+002  -1.0755945e+003
   5.5295990e+002   5.9002716e+002  -1.1716172e+003
   5.4215051e+002   8.5529388e+002  -1.1329583e+003
   4.7783673e+002   1.0380511e+003  -9.9024963e+002
   3.9261453e+002   1.0888302e+003  -7.3660693e+002
   3.2367062e+002   1.0601571e+003  -4.9576535e+002
   2.7582523e+002   9.8223273e+002  -2.4053882e+002
   1.5934619e+003  -4.3461758e+001   1.7347296e+003
   1.5320020e+003  -2.6136490e+002   1.5145979e+003
   1.6584807e+003  -1.6102586e+002   1.2484224e+003
   1.8356288e+003   8.7499895e+000   9.8369147e+002
   1.9131757e+003   8.5373535e+001   6.3527399e+002
   1.8926088e+003   1.9394052e+002   2.2345801e+002
   1.7585530e+003   2.8941327e+002  -1.6389941e+002
   1.4776106e+003   3.9705838e+002  -5.5235120e+002
   1.1524144e+003   4.5826105e+002  -8.2325195e+002
   8.0699841e+002   5.3687018e+002  -9.9473120e+002
   3.6911182e+002   5.5523254e+002  -9.6032666e+002
   8.8623047e+000   4.7541156e+002  -7.2968494e+002
  -1.8765527e+002   3.4033087e+002  -4.3879614e+002
  -2.7747461e+002   1.6401289e+002  -1.4726624e+002
  -3.0897144e+002  -2.9498972e+001   1.6010889e+002
  -2.7342383e+002  -4.4204568e+002   3.2096219e+002
   1.0897959e+003  -4.7164914e+002   1.1196777e+001
   8.2884363e+002   1.6794606e+003   8.9187671e+002


   2.4391016e+002   7.6534399e+002   1.7841042e+003
   4.5033838e+002   8.7505200e+002   2.2627175e+003
   8.6732568e+002   8.4950812e+002   2.6238479e+003
   1.2395928e+003   9.5811243e+002   3.0507568e+003
   1.5608860e+003   8.2739227e+002   3.4420508e+003
   1.6119764e+003   4.1039828e+002   3.6702000e+003
   1.4438043e+003  -4.3283127e+001   3.6045737e+003
   1.2286853e+003  -4.5850751e+002   3.3553274e+003
   9.6556494e+002  -7.0643567e+002   3.0183711e+003
   7.2549048e+002  -8.6613086e+002   2.5995576e+003
   5.5277893e+002  -1.0585353e+003   2.1082786e+003
   2.6514966e+002  -1.2891093e+003   1.6998535e+003
  -6.0990845e+001  -1.4935719e+003   1.3337144e+003
  -4.7163086e+002  -1.5455757e+003   1.0423989e+003
  -9.2014966e+002  -1.4737809e+003   7.6751343e+002
  -1.2569768e+003  -1.2324650e+003   4.0679016e+002
  -9.1410596e+002  -1.6344583e+003   1.6612659e+002
  -4.1563855e+002  -1.7021536e+003  -2.7994812e+001
   4.8662354e+001  -1.5973401e+003  -2.8209833e+002
   4.1362720e+002  -1.5022510e+003  -6.6955884e+002
   7.3270947e+002  -1.3462430e+003  -1.0535259e+003
   1.0013403e+003  -1.1807107e+003  -1.4325701e+003
   1.2547449e+003  -8.6271478e+002  -1.7145283e+003
   1.4798225e+003  -4.2677365e+002  -1.8723718e+003
   1.5626155e+003   5.2960396e+001  -1.9069561e+003
   1.3833302e+003   5.2163104e+002  -1.7943608e+003
   1.1116614e+003   7.7376215e+002  -1.5611064e+003
   8.3162573e+002   7.8901685e+002  -1.2440074e+003
   6.0260718e+002   6.9853015e+002  -8.8506091e+002
   4.4096582e+002   6.3453705e+002  -4.4394458e+002
   1.1798193e+003  -1.4599245e+001   2.4862832e+003
   8.8929663e+002  -3.1672699e+002   2.1825708e+003
   8.1272754e+002  -5.0791339e+002   1.7339473e+003
   1.2075388e+003  -4.4146347e+002   1.4596489e+003
   1.5673889e+003  -2.5121983e+002   1.1944526e+003
   1.5943425e+003  -4.2058557e+002   6.9722205e+002
   1.5143420e+003  -5.7041113e+002   1.7700888e+002
   1.3658726e+003  -6.5381665e+002  -3.6756808e+002
   1.2079352e+003  -7.1937341e+002  -8.3891626e+002
   8.8092310e+002  -5.9475903e+002  -1.1277227e+003
   3.2220142e+002  -4.9360608e+002  -1.2330659e+003
  -8.0487793e+001  -4.3589294e+002  -1.0756393e+003
  -4.3737842e+002  -4.4923163e+002  -7.6758667e+002
  -6.9815332e+002  -5.9267596e+002  -4.5611523e+002
  -8.7509351e+002  -7.5002563e+002  -4.5574219e+001
  -7.5979993e+002  -1.1360050e+003   4.2073315e+002
   5.1621216e+002  -4.0556165e+002   3.5739236e+002
   7.2160767e+002   2.0076731e+003   5.5246729e+002


   8.4053033e+002   5.4043188e+002   2.0332104e+003
   1.0089469e+003   5.6859393e+002   2.3827930e+003
   1.2996802e+003   4.8145535e+002   2.6506831e+003
   1.5568711e+003   6.1449536e+002   2.9592280e+003
   1.8013765e+003   6.3775641e+002   3.2880435e+003
   1.9729305e+003   2.9993466e+002   3.4740659e+003
   1.9506792e+003  -1.2583939e+002   3.4710239e+003
   1.7594896e+003  -4.9727161e+002   3.3667161e+003
   1.5542057e+003  -7.5349304e+002   3.1644927e+003
   1.4052484e+003  -8.7006042e+002   2.8319641e+003
   1.2460909e+003  -9.6865320e+002   2.4122651e+003
   1.0230632e+003  -9.9312152e+002   2.0561694e+003
   7.2890118e+002  -1.0335048e+003   1.7947056e+003
   3.5572144e+002  -9.7624701e+002   1.5233469e+003
  -4.6786438e+001  -8.6471741e+002   1.3609043e+003
  -3.3144922e+002  -7.5271667e+002   1.0499521e+003
   8.3598022e+000  -9.7646368e+002   8.9703320e+002
   3.5451678e+002  -1.0041220e+003   8.2168024e+002
   6.6557495e+002  -9.6036469e+002   6.5576569e+002
   9.6840686e+002  -8.7694525e+002   4.4302625e+002
   1.1686670e+003  -7.3321661e+002   2.0333533e+002
   1.3572174e+003  -5.6519269e+002  -2.8063904e+001
   1.5134742e+003  -3.7297162e+002  -2.3568848e+002
   1.6172098e+003  -1.3376010e+002  -4.0667334e+002
   1.6318599e+003   2.1831932e+002  -5.3717383e+002
   1.5545056e+003   5.8345807e+002  -5.6031189e+002
   1.3363481e+003   8.6197601e+002  -3.8214026e+002
   1.1962985e+003   8.8584436e+002  -9.3928467e+001
   1.1421698e+003   7.3488458e+002   1.8902728e+002
   9.7246301e+002   6.2299646e+002   5.1540533e+002
   1.6272366e+003  -1.7184883e+002   2.5409385e+003
   1.3898171e+003  -3.3663120e+002   2.3041101e+003
   1.4351003e+003  -4.0276443e+002   1.9376216e+003
   1.7387035e+003  -3.1391507e+002   1.7810787e+003
   1.8892600e+003  -2.4052757e+002   1.4302601e+003
   1.8641030e+003  -2.7616333e+002   1.0200669e+003
   1.8054803e+003  -2.8942841e+002   6.4156274e+002
   1.7150146e+003  -2.7078210e+002   3.1387366e+002
   1.4808501e+003  -1.5411575e+002   4.2812927e+001
   1.2094690e+003  -1.2158270e+002  -1.7373303e+002
   8.9390527e+002  -1.0948357e+002  -2.3077637e+002
   6.0628027e+002  -9.4216270e+001  -8.4854980e+001
   4.3169824e+002  -1.7448448e+002   1.7945386e+002
   2.9100317e+002  -2.7792343e+002   4.5684192e+002
   1.1767041e+002  -4.9014972e+002   6.8305835e+002
   2.1916235e+002  -6.9399066e+002   1.1404232e+003
   1.2096392e+003  -3.7696667e+002   1.0491982e+003
   1.2170863e+003   1.5991342e+003   1.1083816e+003


   7.3835889e+002   4.1183090e+002   1.6954353e+003
   4.6220679e+002   3.6138635e+002   2.0875496e+003
  -1.2297363e+000   4.8290817e+002   2.3238850e+003
  -4.3357520e+002   3.7625491e+002   2.6282615e+003
  -9.7203687e+002   4.3858417e+002   2.7962939e+003
  -1.1703076e+003   8.5404114e+002   2.9138704e+003
  -1.0803855e+003   1.3712872e+003   2.9028953e+003
  -7.4004510e+002   1.6844785e+003   2.7499661e+003
  -3.9204880e+002   1.8318136e+003   2.4901772e+003
  -1.2052167e+002   1.9244246e+003   2.1500347e+003
   1.5079901e+002   1.9665162e+003   1.8114175e+003
   5.2406226e+002   2.0373094e+003   1.5101213e+003
   9.8667676e+002   2.2093340e+003   1.3391835e+003
   1.4975463e+003   2.3129604e+003   1.3067488e+003
   1.9717422e+003   2.2555544e+003   1.2599889e+003
   2.4793782e+003   2.0729531e+003   1.1175193e+003
   2.3212888e+003   2.2292935e+003   7.1956372e+002
   2.0011956e+003   2.2461882e+003   4.0068439e+002
   1.7255942e+003   2.1769756e+003   6.5739075e+001
   1.4732572e+003   2.0285948e+003  -3.7337735e+002
   1.3729968e+003   1.8882166e+003  -7.5251587e+002
   1.3039631e+003   1.6903762e+003  -1.1562092e+003
   1.2193743e+003   1.3937551e+003  -1.4815374e+003
   1.1445262e+003   9.2305457e+002  -1.6971174e+003
   1.2639678e+003   5.1579303e+002  -1.7260898e+003
   1.3765555e+003   1.2877332e+002  -1.5319967e+003
   1.4537081e+003  -9.5943810e+001  -1.1997618e+003
   1.4614659e+003  -1.7916666e+001  -7.5510925e+002
   1.4303391e+003   1.5180371e+002  -3.7089532e+002
   1.3753645e+003   2.7647870e+002   3.7145935e+001
  -2.8140820e+002   1.1174624e+003   2.0706216e+003
  -2.9791992e+001   1.3664066e+003   1.8918413e+003
   1.2063025e+002   1.4771337e+003   1.5120631e+003
  -1.3284058e+002   1.3551440e+003   1.1557203e+003
  -2.3673407e+002   1.1977178e+003   7.2192773e+002
  -5.4598938e+001   1.2633873e+003   2.6594604e+002
   1.7317348e+002   1.3068862e+003  -1.6450467e+002
   4.5656372e+002   1.2814031e+003  -6.5190601e+002
   7.8660400e+002   1.0987137e+003  -1.0234664e+003
   1.2058997e+003   9.9003796e+002  -1.1880114e+003
   1.7251497e+003   1.0015168e+003  -1.0716010e+003
   2.0497444e+003   9.7344611e+002  -7.2827466e+002
   2.2254304e+003   1.0195187e+003  -2.9161975e+002
   2.2690508e+003   1.1487996e+003   1.9624219e+002
   2.2448225e+003   1.4209802e+003   6.9736591e+002
   2.0579861e+003   1.8224833e+003   9.3885455e+002
   8.7217664e+002   1.3422266e+003   4.6607520e+002
   6.5571490e+002  -9.1047333e+002   6.2487671e+002


   4.5348535e+002   7.6389270e+002   1.0191575e+003
   5.1511499e+002   8.9799371e+002   1.2495673e+003
   6.8570044e+002   9.4300574e+002   1.4489598e+003
   8.4542090e+002   1.0202220e+003   1.6583563e+003
   1.0029052e+003   1.0582207e+003   1.8646620e+003
   1.1499656e+003   9.0999139e+002   2.0650315e+003
   1.1029037e+003   6.1285522e+002   2.1252661e+003
   9.1570538e+002   4.1630298e+002   2.0795786e+003
   7.6141003e+002   2.4471761e+002   1.9287572e+003
   6.6392554e+002   8.3928375e+001   1.7191073e+003
   6.0670544e+002  -7.9814514e+001   1.5146980e+003
   4.8518491e+002  -2.5227615e+002   1.2948108e+003
   2.7624982e+002  -4.2626456e+002   1.1354063e+003
   6.0465149e+001  -5.2125488e+002   9.9455225e+002
  -1.2494165e+002  -5.4886981e+002   8.0215344e+002
  -2.1950128e+002  -5.7218658e+002   5.1561957e+002
  -1.8776306e+001  -7.3890973e+002   5.0535342e+002
   2.1896994e+002  -7.6011682e+002   5.0773245e+002
   4.7289215e+002  -7.0571680e+002   4.5459442e+002
   6.6600232e+002  -6.2100293e+002   3.3352731e+002
   8.7707715e+002  -5.1442908e+002   1.6342084e+002
   1.0289480e+003  -4.2571246e+002  -3.1548462e+001
   1.1428131e+003  -3.3767914e+002  -2.1645230e+002
   1.2435840e+003  -2.0535521e+002  -3.8408899e+002
   1.2852570e+003  -2.7824240e+001  -5.3153082e+002
   1.2165358e+003   2.2048296e+002  -6.0011475e+002
   1.0539893e+003   3.7721973e+002  -5.8711292e+002
   8.8722437e+002   4.4796210e+002  -4.5792114e+002
   7.3864014e+002   4.5370026e+002  -2.7291785e+002
   6.4284058e+002   4.1507764e+002  -3.7070068e+001
   9.5826489e+002   5.1307599e+002   1.6703568e+003
   9.0226379e+002   2.4765810e+002   1.5418999e+003
   1.0352129e+003   1.5518546e+002   1.3270673e+003
   1.2071409e+003   2.1988251e+002   1.1857440e+003
   1.3568147e+003   1.9405121e+002   9.5563898e+002
   1.3826512e+003   3.7047676e+001   6.6215729e+002
   1.3653868e+003  -1.0306558e+002   3.6895178e+002
   1.2979041e+003  -1.3965576e+002   1.2347031e+002
   1.1802661e+003  -1.5351666e+002  -1.3663602e+002
   9.3616614e+002  -1.8071033e+002  -3.2357001e+002
   7.1430493e+002  -1.2056116e+002  -3.5270135e+002
   5.1413477e+002  -1.3211935e+002  -2.7108997e+002
   3.6022217e+002  -1.5347278e+002  -1.1349658e+002
   2.1204163e+002  -2.0507677e+002   4.8288086e+001
   8.2254150e+001  -3.1320627e+002   2.3394043e+002
   5.4734375e+001  -4.7870197e+002   5.9752539e+002
   9.0337061e+002  -2.3174998e+002   7.0780615e+002
   6.8975928e+002   1.2006917e+003   3.4105222e+002


   5.0376331e+002   9.0411005e+002   1.4856862e+003
   5.7055280e+002   9.4965863e+002   1.8275959e+003
   7.8690271e+002   9.8582330e+002   2.0983794e+003
   8.5371887e+002   1.2423518e+003   2.3823879e+003
   9.0359717e+002   1.4345763e+003   2.7081262e+003
   1.0931025e+003   1.3097141e+003   3.0766863e+003
   1.2459131e+003   9.4337524e+002   3.2198625e+003
   1.3897255e+003   5.7674829e+002   3.1316289e+003
   1.4710896e+003   2.8327838e+002   2.9380151e+003
   1.4721008e+003   2.6716112e+001   2.6067212e+003
   1.3695051e+003  -1.6272502e+002   2.1909277e+003
   1.2497405e+003  -4.1040482e+002   1.8063822e+003
   1.0921046e+003  -6.8387262e+002   1.4465115e+003
   7.9828827e+002  -9.4475293e+002   1.1143885e+003
   4.4712457e+002  -1.0705103e+003   8.1356750e+002
   1.1389075e+002  -1.0987131e+003   5.0260950e+002
   3.9798294e+002  -1.2194512e+003   2.2793094e+002
   7.3689264e+002  -1.2113380e+003   1.2560958e+002
   1.0143066e+003  -1.0803251e+003  -2.4791260e+000
   1.2053673e+003  -8.6672351e+002  -1.9755786e+002
   1.3243219e+003  -6.4789423e+002  -4.5137634e+002
   1.4514716e+003  -3.9913730e+002  -6.9598145e+002
   1.5722529e+003  -1.5220184e+002  -9.8450830e+002
   1.6116536e+003   1.5940515e+002  -1.1887317e+003
   1.5294102e+003   5.3728174e+002  -1.2358523e+003
   1.3576086e+003   8.4296503e+002  -1.1105317e+003
   1.1258140e+003   1.0650253e+003  -8.3813782e+002
   9.3228558e+002   1.0580858e+003  -5.0229321e+002
   8.4174420e+002   8.4596820e+002  -1.8022034e+002
   7.3163916e+002   7.0472968e+002   1.3309436e+002
   1.3435093e+003   3.6422403e+002   2.0383231e+003
   1.0607109e+003   8.2455841e+001   1.7553651e+003
   1.1259668e+003  -4.7251850e+001   1.3366041e+003
   1.2929081e+003   4.7998913e+001   1.0245660e+003
   1.6003020e+003   2.5447557e+002   9.4925342e+002
   1.6574093e+003   1.7238493e+002   5.8992657e+002
   1.6134979e+003   1.0380203e+002   1.4526074e+002
   1.5620625e+003   8.3122894e+001  -2.3433820e+002
   1.4615531e+003   9.9619537e+001  -5.5417133e+002
   1.1612974e+003   4.3864002e+000  -9.1987189e+002
   8.0979907e+002  -9.9964592e+001  -1.0194222e+003
   5.2051587e+002  -1.8447881e+002  -9.1922656e+002
   2.9716174e+002  -2.9120020e+002  -6.7343225e+002
   1.8860095e+002  -4.2779788e+002  -3.8353857e+002
   1.4596176e+002  -5.4937823e+002  -3.4161743e+001
   5.4560254e+002  -7.6765118e+002   4.1567792e+002
   1.1347222e+003  -3.3040565e+001   3.7677451e+002
   5.8666418e+002   1.7268370e+003   4.5026013e+002


   9.5565112e+002   8.3606360e+002   1.9918748e+003
   1.1501136e+003   8.8111963e+002   2.4355310e+003
   1.5586588e+003   7.6769977e+002   2.7414282e+003
   1.9408978e+003   9.6440521e+002   3.0147324e+003
   2.3741992e+003   1.0236215e+003   3.2814746e+003
   2.6552168e+003   6.2492548e+002   3.4535127e+003
   2.6226724e+003   1.6778014e+002   3.4668745e+003
   2.3529944e+003  -2.5441893e+002   3.3754053e+003
   1.9898564e+003  -5.6535046e+002   3.1260005e+003
   1.7069803e+003  -7.8209229e+002   2.7569158e+003
   1.4782642e+003  -9.3126001e+002   2.3353643e+003
   1.1756787e+003  -1.0780133e+003   1.8997717e+003
   7.3889642e+002  -1.2145620e+003   1.5718281e+003
   3.2374957e+002  -1.2802625e+003   1.3319296e+003
  -9.7658569e+001  -1.1662549e+003   1.0902307e+003
  -5.2525208e+002  -1.0230266e+003   8.1292523e+002
  -2.6576440e+002  -1.2270759e+003   5.4738452e+002
   1.6910315e+002  -1.2916047e+003   3.8659650e+002
   5.5616144e+002  -1.1700753e+003   1.5055896e+002
   8.7984467e+002  -9.2248285e+002  -9.0573242e+001
   1.1870551e+003  -6.3573260e+002  -3.7534875e+002
   1.4217646e+003  -3.6887283e+002  -6.5575049e+002
   1.6344424e+003  -5.8575520e+001  -9.3705750e+002
   1.6897571e+003   2.7383923e+002  -1.1653591e+003
   1.6350508e+003   6.7858154e+002  -1.2899695e+003
   1.5085060e+003   1.0747157e+003  -1.3064290e+003
   1.2795342e+003   1.3654030e+003  -1.0908529e+003
   1.0572596e+003   1.3609430e+003  -7.3443304e+002
   9.2036542e+002   1.1622250e+003  -3.8670874e+002
   8.7081287e+002   9.5735956e+002  -4.3888062e+001
   1.9040852e+003  -5.3146648e+001   2.5366990e+003
   1.6839966e+003  -3.3629880e+002   2.2554690e+003
   1.6429171e+003  -4.2034460e+002   1.8035150e+003
   2.0213892e+003  -2.8577744e+002   1.5628541e+003
   2.2598809e+003  -1.4755789e+002   1.2292715e+003
   2.2539973e+003  -1.4789740e+002   6.8466772e+002
   2.0914143e+003  -1.5956941e+002   1.2698694e+002
   1.8856981e+003  -1.1481505e+002  -3.1641907e+002
   1.5610771e+003  -3.4089920e+001  -5.9556195e+002
   1.1555505e+003   5.9272034e+001  -7.7114465e+002
   7.5988617e+002   5.4166950e+001  -7.8110693e+002
   4.2530981e+002   4.0643620e+001  -6.1032996e+002
   1.4270923e+002  -3.4273151e+001  -3.1655835e+002
  -3.0065918e+000  -2.4637421e+002   6.7092529e+001
  -7.2290283e+001  -4.9084964e+002   4.2604346e+002
  -8.0564453e+001  -8.0636475e+002   7.4612512e+002
   1.4346082e+003  -4.5047653e+002   6.7224072e+002
   1.2353804e+003   2.0854885e+003   8.2134338e+002


   7.1326758e+002   6.5778882e+002   2.5702388e+003
   8.4045587e+002   7.7415686e+002   2.7901943e+003
   1.0722241e+003   7.7289856e+002   2.9280305e+003
   1.2408708e+003   8.3930383e+002   3.0953677e+003
   1.4056743e+003   8.3462054e+002   3.2913101e+003
   1.5400913e+003   6.9145911e+002   3.4222312e+003
   1.5142629e+003   4.6643094e+002   3.5095469e+003
   1.4187546e+003   2.2899117e+002   3.4714678e+003
   1.2310712e+003   1.9101843e+001   3.3423059e+003
   1.0339850e+003  -1.2511128e+002   3.1475518e+003
   8.3531622e+002  -2.4714296e+002   2.9686250e+003
   6.1169806e+002  -4.3748447e+002   2.8534934e+003
   3.5346976e+002  -5.7040887e+002   2.7864868e+003
   1.0819647e+002  -6.6053253e+002   2.7151902e+003
  -1.4707349e+002  -6.8131757e+002   2.6284927e+003
  -3.5081677e+002  -6.1385150e+002   2.4611421e+003
  -2.3711963e+002  -7.9805078e+002   2.2835315e+003
  -2.8668457e+001  -8.8035242e+002   2.1509524e+003
   1.9010883e+002  -8.6583215e+002   1.9813782e+003
   4.1566858e+002  -7.9627161e+002   1.7907509e+003
   6.1471912e+002  -7.2137860e+002   1.5541643e+003
   7.2202802e+002  -6.7904297e+002   1.3249968e+003
   8.0825110e+002  -5.9246100e+002   1.1194199e+003
   8.5314172e+002  -4.6700620e+002   8.9965137e+002
   8.5600873e+002  -2.9019131e+002   7.2619110e+002
   8.2254114e+002  -2.6315987e+001   6.5385828e+002
   7.3974988e+002   2.1771396e+002   7.0922083e+002
   6.4697559e+002   3.4786942e+002   9.1819196e+002
   6.1429877e+002   4.0766422e+002   1.1615714e+003
   5.7751477e+002   3.5587366e+002   1.4834248e+003
   1.3160017e+003   3.1347952e+002   2.9944780e+003
   1.1985955e+003   1.2151114e+002   2.9049409e+003
   1.1375530e+003  -4.2777458e+001   2.7077505e+003
   1.2745254e+003  -4.2925163e+001   2.4724290e+003
   1.3421052e+003  -1.1182438e+001   2.2183389e+003
   1.2958245e+003  -1.3298807e+002   1.9436748e+003
   1.2231460e+003  -2.1345807e+002   1.6789248e+003
   1.1045452e+003  -2.6201230e+002   1.4193179e+003
   9.4099072e+002  -2.6979312e+002   1.1790995e+003
   6.7519476e+002  -2.8058783e+002   1.1248940e+003
   3.8096619e+002  -3.3025305e+002   1.1961246e+003
   2.0484802e+002  -3.4684457e+002   1.3909434e+003
   6.2233765e+001  -3.9471271e+002   1.6234417e+003
  -4.6045044e+001  -4.2969290e+002   1.8570510e+003
  -1.0974146e+002  -4.2452835e+002   2.1173645e+003
  -9.3094238e+001  -5.5485840e+002   2.3890300e+003
   8.6865234e+002  -3.3380228e+002   2.0834539e+003
   7.5626105e+002   1.1785317e+003   1.5755044e+003


   6.1970203e+002   3.8489908e+002   1.1529695e+003
   7.7637878e+002   4.5754263e+002   1.3411156e+003
   1.0012362e+003   3.9633829e+002   1.5122285e+003
   1.1481757e+003   3.9568851e+002   1.7420215e+003
   1.3230753e+003   2.8047604e+002   1.8627969e+003
   1.3319275e+003   4.7568459e+001   1.9576171e+003
   1.1926331e+003  -1.5042590e+002   1.9700649e+003
   1.0007418e+003  -2.7230484e+002   1.8538090e+003
   8.2408514e+002  -3.8977371e+002   1.7059363e+003
   6.6157941e+002  -4.5382516e+002   1.5181295e+003
   4.7033258e+002  -4.8026910e+002   1.3407358e+003
   2.2155127e+002  -5.2297607e+002   1.1910402e+003
  -2.0008545e+000  -5.7345074e+002   1.0951366e+003
  -2.3319775e+002  -5.5475293e+002   9.8510242e+002
  -4.4993188e+002  -4.6242596e+002   9.0534180e+002
  -5.3986865e+002  -3.7071384e+002   7.0629822e+002
  -4.7872589e+002  -4.6644400e+002   5.5372278e+002
  -3.2378052e+002  -5.4920435e+002   5.2328809e+002
  -1.4543030e+002  -5.7251782e+002   4.5549478e+002
   2.5693176e+001  -5.6556183e+002   2.9914447e+002
   1.4772925e+002  -5.4180035e+002   1.5115247e+002
   2.7556299e+002  -4.6280624e+002  -2.8730042e+001
   3.8656610e+002  -4.0426520e+002  -2.1441174e+002
   4.4972925e+002  -3.1538168e+002  -4.0350061e+002
   5.1016339e+002  -1.4915141e+002  -5.4207898e+002
   5.5333508e+002   9.7381454e+001  -6.0486914e+002
   5.3191064e+002   3.0478458e+002  -5.5966895e+002
   4.9470325e+002   4.5402719e+002  -3.9125964e+002
   4.6403992e+002   4.6762268e+002  -1.7315121e+002
   3.8564542e+002   3.7965527e+002   7.1562897e+001
   1.1457555e+003  -3.8404129e+001   1.5120190e+003
   1.0300792e+003  -2.9991513e+002   1.4121724e+003
   9.7604736e+002  -3.6795706e+002   1.1896323e+003
   1.0669546e+003  -3.3370700e+002   9.9135046e+002
   1.0557164e+003  -3.3731714e+002   7.5778784e+002
   9.5591492e+002  -3.6785233e+002   5.1825800e+002
   8.2691113e+002  -3.6202658e+002   3.0339816e+002
   6.7821680e+002  -3.3183945e+002   6.9002014e+001
   5.1769037e+002  -2.5991150e+002  -1.4088922e+002
   3.1534241e+002  -1.3041873e+002  -2.9897974e+002
   1.1786023e+002  -4.0969955e+001  -2.8867642e+002
   1.3702881e+001  -2.6604015e+001  -1.2977258e+002
  -6.0915161e+001  -6.4494957e+001   5.3670380e+001
  -1.6873340e+002  -1.4831351e+002   2.2260559e+002
  -2.7469592e+002  -2.4881253e+002   3.7314294e+002
  -1.7950867e+002  -4.0268146e+002   7.1750989e+002
   5.3664917e+002  -4.0384128e+002   5.8455225e+002
   8.6991876e+002   9.0311597e+002   4.5742188e+002


   1.3641483e+001  -1.0447620e+001  -8.6990261e+000
   1.4375525e+001  -1.1433235e+001  -9.1733027e+000
   1.4898847e+001  -1.2866801e+001  -9.4153891e+000
   1.5740944e+001  -1.4027294e+001  -9.5018663e+000
   1.6847103e+001  -1.4822104e+001  -9.3517132e+000
   1.7984327e+001  -1.5195190e+001  -8.6999664e+000
   1.8991390e+001  -1.5154228e+001  -7.7070971e+000
   1.9550194e+001  -1.4630252e+001  -6.5630293e+000
   1.9832191e+001  -1.3884820e+001  -5.3042779e+000
   1.9782444e+001  -1.2839254e+001  -4.0936670e+000
   1.9435719e+001  -1.1588025e+001  -3.1104040e+000
   1.8975567e+001  -1.0423225e+001  -2.1337445e+000
   1.8131134e+001  -9.4861774e+000  -1.3727293e+000
   1.6950218e+001  -8.5744314e+000  -8.9969635e-001
   1.5760494e+001  -7.7465067e+000  -5.9921312e-001
   1.4443583e+001  -7.0060806e+000  -1.5493011e-001
   1.3527010e+001  -7.4241590e+000   8.4582806e-001
   1.2866562e+001  -8.5068064e+000   1.6792021e+000
   1.2099120e+001  -9.5681887e+000   2.3642797e+000
   1.0936303e+001  -1.0602986e+001   2.7129622e+000
   9.7173052e+000  -1.1565910e+001   2.8174610e+000
   8.4015188e+000  -1.2445171e+001   2.5934114e+000
   7.0608621e+000  -1.3213872e+001   1.9264979e+000
   5.8731990e+000  -1.3641580e+001   1.2061071e+000
   4.9644322e+000  -1.3405980e+001   6.1804771e-002
   4.5552940e+000  -1.2855605e+001  -1.2491040e+000
   4.6630211e+000  -1.2046511e+001  -2.2751865e+000
   5.2008338e+000  -1.1319378e+001  -3.1940536e+000
   6.3123765e+000  -1.0754675e+001  -3.8521757e+000
   7.7424355e+000  -1.0659973e+001  -4.5072155e+000
   1.4781011e+001  -1.3199806e+001  -6.6037431e+000
   1.4160487e+001  -1.4644638e+001  -5.9673824e+000
   1.3552873e+001  -1.5913563e+001  -5.3469524e+000
   1.2662014e+001  -1.6941969e+001  -4.5539265e+000
   1.1561449e+001  -1.7475183e+001  -3.5006657e+000
   1.0391445e+001  -1.7373440e+001  -2.2827139e+000
   9.2883587e+000  -1.6870050e+001  -1.1106892e+000
   8.2372141e+000  -1.6311634e+001  -1.3419151e-002
   7.3810291e+000  -1.5247648e+001   6.6185760e-001
   7.4265347e+000  -1.3675236e+001   9.3191814e-001
   7.3552761e+000  -1.2273930e+001   4.5693684e-001
   7.5025311e+000  -1.1180964e+001  -3.2789516e-001
   8.1907940e+000  -1.0301898e+001  -1.1780338e+000
   9.3627739e+000  -9.4411249e+000  -1.9106808e+000
   1.1101077e+001  -8.9021339e+000  -2.3572798e+000
   1.4241880e+001  -8.8606482e+000  -5.7471275e-001
   1.1451105e+001  -1.1775743e+001  -2.9526043e+000
   6.3883152e+000  -1.1437835e+001  -9.4834652e+000


   1.2400300e+003   6.6168903e+002   1.3447477e+003
   1.3644935e+003   7.5071503e+002   1.6632662e+003
   1.6044730e+003   7.7791498e+002   1.9464995e+003
   1.7447653e+003   9.2267169e+002   2.2777854e+003
   1.9795770e+003   8.4672296e+002   2.6484834e+003
   2.0987222e+003   4.9409830e+002   2.8236968e+003
   2.0983374e+003   1.3046730e+002   2.7847527e+003
   2.0189595e+003  -1.6726215e+002   2.5770542e+003
   1.9474669e+003  -3.8641452e+002   2.2868223e+003
   1.8408381e+003  -6.1221930e+002   1.9335244e+003
   1.5982887e+003  -7.3185736e+002   1.5641353e+003
   1.3078174e+003  -8.1238928e+002   1.2579722e+003
   9.6930884e+002  -8.9108575e+002   1.1282747e+003
   5.9027887e+002  -8.6909662e+002   1.0062537e+003
   2.1948608e+002  -8.0076648e+002   8.7909509e+002
  -9.9206848e+000  -7.5486652e+002   6.0973694e+002
   3.0258929e+002  -8.8153326e+002   3.6979773e+002
   5.9510461e+002  -9.0794995e+002   2.0856021e+002
   8.6157361e+002  -9.0542438e+002   3.7272949e+001
   1.1375400e+003  -8.0431183e+002  -2.2146301e+002
   1.3022372e+003  -6.6589398e+002  -4.8380743e+002
   1.4526494e+003  -5.3709259e+002  -7.6874182e+002
   1.6174187e+003  -3.5790253e+002  -1.0108716e+003
   1.6858051e+003  -7.0738556e+001  -1.1753665e+003
   1.6508198e+003   2.8990991e+002  -1.1778212e+003
   1.4652915e+003   5.8249225e+002  -1.0874415e+003
   1.3008529e+003   7.6700354e+002  -8.7084827e+002
   1.1142225e+003   8.5810773e+002  -5.5957733e+002
   1.0262537e+003   7.6060583e+002  -2.4047340e+002
   1.0163118e+003   5.9328662e+002   9.7786072e+001
   1.9275288e+003   1.5802379e+002   1.9383081e+003
   1.9753083e+003  -2.1753123e+002   1.7566415e+003
   1.8413823e+003  -3.7107559e+002   1.4663021e+003
   1.9119371e+003  -3.4530075e+002   1.1256764e+003
   2.1532297e+003  -2.7983698e+002   8.5902264e+002
   2.0811304e+003  -3.2488638e+002   4.5171130e+002
   1.9705380e+003  -3.2802350e+002   3.2169662e+001
   1.8586240e+003  -2.9797977e+002  -3.3109174e+002
   1.6263605e+003  -2.0478711e+002  -6.1251855e+002
   1.2975540e+003  -1.1230247e+002  -7.8909772e+002
   9.9662988e+002  -1.3763014e+002  -8.3810498e+002
   7.2266089e+002  -2.2756662e+002  -7.3947247e+002
   5.2114972e+002  -3.2264267e+002  -5.2789185e+002
   3.9500903e+002  -4.1705121e+002  -2.3809583e+002
   3.3748975e+002  -4.8196878e+002   1.2584680e+002
   6.7549658e+002  -6.7676190e+002   5.3660181e+002
   1.4472861e+003  -4.4809729e+002   3.9421136e+002
   1.2044766e+003   1.4974020e+003   4.1668890e+002


   3.1891333e+002   5.4505890e+002   1.1937360e+003
   4.0525806e+002   6.0427740e+002   1.5397148e+003
   7.0939673e+002   5.5257489e+002   1.7928444e+003
   9.4880957e+002   7.2714227e+002   2.0430073e+003
   1.1089224e+003   7.1943896e+002   2.4029060e+003
   1.2215197e+003   3.8361691e+002   2.5384575e+003
   1.1208149e+003   3.2981834e+001   2.4801926e+003
   9.6462787e+002  -2.3339345e+002   2.2643657e+003
   8.1622937e+002  -4.1170230e+002   1.9697023e+003
   6.8610547e+002  -5.6245642e+002   1.6508215e+003
   5.2166870e+002  -7.1856860e+002   1.3526777e+003
   3.3756177e+002  -8.9186853e+002   1.1076874e+003
   1.0556641e+002  -1.0217899e+003   9.0305371e+002
  -1.5300317e+002  -1.0557070e+003   7.1745789e+002
  -4.6598047e+002  -1.0658903e+003   5.5065808e+002
  -7.1456665e+002  -1.0825577e+003   3.2761145e+002
  -4.5802704e+002  -1.2257260e+003   1.2972398e+002
  -1.4266577e+002  -1.2049310e+003  -4.5863342e+001
   1.3076006e+002  -1.1717258e+003  -2.0672925e+002
   3.9130466e+002  -1.1001683e+003  -3.7633490e+002
   6.1924609e+002  -1.0222538e+003  -6.4712885e+002
   8.2845313e+002  -8.8652100e+002  -8.9786243e+002
   1.0164506e+003  -6.8885382e+002  -1.1107278e+003
   1.1627098e+003  -4.1148312e+002  -1.2843402e+003
   1.1998960e+003  -1.1416154e+002  -1.4072598e+003
   1.0811882e+003   1.7280545e+002  -1.4701921e+003
   9.1445007e+002   4.4951907e+002  -1.3597645e+003
   7.1194202e+002   5.5423859e+002  -1.1358186e+003
   5.5009979e+002   5.0418555e+002  -8.6281598e+002
   5.1147852e+002   3.8097183e+002  -5.5848157e+002
   9.9926758e+002   6.1143108e+001   1.6738048e+003
   8.1449097e+002  -1.9767308e+002   1.4841205e+003
   7.9958740e+002  -2.9475394e+002   1.1386683e+003
   1.0819298e+003  -2.7528726e+002   9.3374231e+002
   1.3967659e+003  -1.8765826e+002   8.4549872e+002
   1.4927725e+003  -2.9963330e+002   5.0032852e+002
   1.5083275e+003  -3.6218289e+002   1.0007761e+002
   1.4588545e+003  -4.3711685e+002  -3.4281015e+002
   1.3134568e+003  -4.2900061e+002  -7.3197015e+002
   9.6831238e+002  -3.1237009e+002  -9.5014380e+002
   5.7001587e+002  -2.8738275e+002  -1.0819780e+003
   2.1549750e+002  -2.6974542e+002  -9.9647455e+002
  -2.9552826e+001  -3.4956201e+002  -7.7273718e+002
  -2.1490552e+002  -4.1023978e+002  -4.5905432e+002
  -3.3789160e+002  -5.4215619e+002  -8.3411499e+001
  -2.1594019e+002  -8.3550745e+002   2.8325500e+002
   6.7278796e+002  -3.2149438e+002   2.3007025e+002
   5.9558893e+002   1.4345938e+003   4.7195169e+002


   3.4005103e+002   8.3806598e+002   8.2070190e+002
   3.2508374e+002   9.5895972e+002   1.1064091e+003
   4.9408716e+002   9.7606732e+002   1.3783942e+003
   5.8218945e+002   1.0267693e+003   1.6442306e+003
   6.5735864e+002   8.9349249e+002   1.8920210e+003
   6.0297620e+002   6.5957916e+002   1.9859160e+003
   5.6717175e+002   4.0369864e+002   1.8872363e+003
   5.1742090e+002   1.8823265e+002   1.7031940e+003
   4.6033868e+002  -1.7208248e+001   1.5077122e+003
   3.4594308e+002  -2.5176044e+002   1.3188108e+003
   1.9839917e+002  -4.6953781e+002   1.2163818e+003
   2.9816956e+001  -6.5979590e+002   1.0819756e+003
  -1.2307306e+002  -8.0133734e+002   9.1460791e+002
  -3.1797290e+002  -8.9949762e+002   7.1915454e+002
  -4.9795251e+002  -8.9273010e+002   4.8457404e+002
  -6.0350146e+002  -8.5804810e+002   2.4985803e+002
  -4.7922705e+002  -1.0760231e+003   1.8235938e+002
  -2.3314803e+002  -1.1181837e+003   2.2194678e+002
   1.4076538e+001  -1.1157373e+003   1.7281628e+002
   2.7085669e+002  -1.0730470e+003   9.6785645e+001
   4.7611609e+002  -1.0084691e+003  -3.6077988e+001
   6.6489758e+002  -9.0748358e+002  -2.5423325e+002
   8.2491687e+002  -7.8360382e+002  -4.6988452e+002
   9.2058618e+002  -6.3658685e+002  -7.3139258e+002
   9.7461292e+002  -4.6144006e+002  -9.9309882e+002
   1.0530518e+003  -2.2422501e+002  -1.1168689e+003
   1.0791896e+003   6.0105099e+001  -1.1658512e+003
   9.8222455e+002   2.9110461e+002  -1.0445481e+003
   8.1074384e+002   4.1039554e+002  -8.3861719e+002
   6.2203369e+002   3.8685120e+002  -5.8862634e+002
   6.5593146e+002   4.4425909e+002   1.4933551e+003
   6.7129077e+002   1.6102080e+002   1.3692903e+003
   7.4874493e+002   8.9919214e+000   1.1467813e+003
   9.9585468e+002  -8.4154213e+001   9.9762854e+002
   1.1412123e+003  -2.2348643e+002   8.0211945e+002
   1.2449718e+003  -3.6918585e+002   5.4099268e+002
   1.2558937e+003  -4.4795483e+002   2.1120041e+002
   1.2394561e+003  -5.0199188e+002  -1.3250607e+002
   1.2005076e+003  -5.0789441e+002  -4.5642468e+002
   1.0124255e+003  -4.7003555e+002  -7.2246411e+002
   7.1112476e+002  -4.2314771e+002  -8.3129224e+002
   4.1812244e+002  -3.9833774e+002  -7.8842780e+002
   1.7347668e+002  -4.4466727e+002  -5.7506091e+002
  -6.5349121e+000  -5.3780408e+002  -3.0613989e+002
  -1.8042944e+002  -6.4351947e+002  -6.2101807e+001
  -2.3427979e+002  -7.8853461e+002   3.2949695e+002
   5.6901697e+002  -6.8572156e+002   5.1661731e+002
   1.0854558e+003   1.4947457e+003  -4.3838806e+001


   1.8451068e+004   1.6894988e+004   5.8559707e+004
   1.8118449e+004   1.6920021e+004   5.8030148e+004
   1.7651852e+004   1.6770609e+004   5.7720227e+004
   1.7313939e+004   1.6628432e+004   5.7338051e+004
   1.6997957e+004   1.6265369e+004   5.7018848e+004
   1.7045865e+004   1.5663414e+004   5.6972867e+004
   1.7389926e+004   1.5122057e+004   5.7260914e+004
   1.7799545e+004   1.4795658e+004   5.7639582e+004
   1.8254961e+004   1.4579449e+004   5.8023199e+004
   1.8797863e+004   1.4365756e+004   5.8399754e+004
   1.9377809e+004   1.4096707e+004   5.8744879e+004
   1.9935922e+004   1.3900836e+004   5.9047512e+004
   2.0449994e+004   1.3724321e+004   5.9357070e+004
   2.0921195e+004   1.3649272e+004   5.9700266e+004
   2.1281686e+004   1.3725992e+004   6.0156410e+004
   2.1414939e+004   1.3952790e+004   6.0844961e+004
   2.1168219e+004   1.3353645e+004   6.1124441e+004
   2.0702775e+004   1.3067678e+004   6.1441414e+004
   2.0190727e+004   1.2960396e+004   6.1856695e+004
   1.9691523e+004   1.3023455e+004   6.2341879e+004
   1.9321289e+004   1.3208500e+004   6.2795938e+004
   1.9003375e+004   1.3684401e+004   6.3216871e+004
   1.8685713e+004   1.4030319e+004   6.3660016e+004
   1.8435346e+004   1.4390603e+004   6.4143172e+004
   1.8288324e+004   1.4822956e+004   6.4536215e+004
   1.8265906e+004   1.5303159e+004   6.4841105e+004
   1.8428330e+004   1.6000311e+004   6.4950648e+004
   1.8771416e+004   1.6504252e+004   6.4690977e+004
   1.9096691e+004   1.6732762e+004   6.4148254e+004
   1.9463961e+004   1.6808559e+004   6.3504867e+004
   1.7520162e+004   1.5640121e+004   5.8294164e+004
   1.7537676e+004   1.5200323e+004   5.8731590e+004
   1.7298621e+004   1.5071981e+004   5.9223152e+004
   1.6822633e+004   1.5252542e+004   5.9745016e+004
   1.6671262e+004   1.5198411e+004   6.0463945e+004
   1.6633719e+004   1.4994491e+004   6.1195156e+004
   1.6722289e+004   1.4856240e+004   6.1938043e+004
   1.7031135e+004   1.4754488e+004   6.2612625e+004
   1.7592846e+004   1.4784737e+004   6.3167656e+004
   1.8241227e+004   1.4833670e+004   6.3476941e+004
   1.9032107e+004   1.4945476e+004   6.3599129e+004
   1.9739725e+004   1.4867002e+004   6.3410227e+004
   2.0315301e+004   1.4674477e+004   6.3052902e+004
   2.0761094e+004   1.4345712e+004   6.2597141e+004
   2.0776508e+004   1.4266402e+004   6.1889809e+004
   2.0790102e+004   1.4160752e+004   6.0885605e+004
   1.8628203e+004   1.4048396e+004   6.1070902e+004
   1.8839645e+004   2.1006434e+004   6.1492914e+004


   5.5285645e+002   6.7583289e+002   2.3216309e+003
   8.6567432e+002   6.0965540e+002   2.7176895e+003
   1.2824502e+003   6.6487079e+002   3.0527471e+003
   1.6648809e+003   7.5328430e+002   3.4307114e+003
   1.9341869e+003   4.1017297e+002   3.6490210e+003
   1.9391616e+003  -1.4025565e+002   3.7296924e+003
   1.7989236e+003  -6.6062225e+002   3.6113413e+003
   1.6096908e+003  -1.0857761e+003   3.2571807e+003
   1.3853297e+003  -1.3325259e+003   2.8129319e+003
   1.1660859e+003  -1.5719827e+003   2.4115032e+003
   8.7814539e+002  -1.8344803e+003   1.9625187e+003
   4.8016235e+002  -2.1726238e+003   1.5361661e+003
   1.1278236e+002  -2.2645139e+003   1.0289817e+003
  -2.6417633e+002  -2.3060208e+003   5.4682111e+002
  -7.0805029e+002  -2.1407903e+003   1.0181165e+002
  -1.0481853e+003  -1.9969893e+003  -3.9598798e+002
  -6.0848926e+002  -1.9969829e+003  -7.3757629e+002
  -1.3494110e+002  -1.8622463e+003  -7.3937866e+002
   3.5464966e+002  -1.5701844e+003  -8.9983435e+002
   8.3498230e+002  -1.2227260e+003  -1.1312537e+003
   1.1859160e+003  -8.8161597e+002  -1.4493628e+003
   1.4468357e+003  -4.1843692e+002  -1.6999863e+003
   1.5796504e+003   6.5876122e+001  -1.9167935e+003
   1.6586377e+003   6.4370386e+002  -2.0362329e+003
   1.6362952e+003   1.1147366e+003  -2.0500771e+003
   1.5735520e+003   1.5178553e+003  -1.9069951e+003
   1.3757520e+003   1.8293285e+003  -1.6233672e+003
   1.0705417e+003   1.9141681e+003  -1.1637327e+003
   8.0615894e+002   1.7390303e+003  -7.1136700e+002
   5.8112817e+002   1.4154037e+003  -2.5554333e+002
   1.7273979e+003  -4.0388797e+002   2.4580557e+003
   1.4387659e+003  -6.8524567e+002   2.0017178e+003
   1.4931082e+003  -6.3293103e+002   1.3917930e+003
   1.9491760e+003  -3.6119492e+002   1.1570568e+003
   2.4009460e+003  -2.8888599e+002   8.6760956e+002
   2.5890188e+003  -2.0038365e+002   2.8040509e+002
   2.6809824e+003  -1.7145689e+002  -4.0137589e+002
   2.5805500e+003   6.8750061e+001  -9.6925403e+002
   2.2253628e+003   3.1812061e+002  -1.3780100e+003
   1.7037161e+003   4.8289600e+002  -1.6362520e+003
   1.0589198e+003   5.3357959e+002  -1.7449673e+003
   4.6694733e+002   5.0906311e+002  -1.5459819e+003
   3.2002808e+001   1.2428333e+002  -1.1820273e+003
  -2.9961792e+002  -3.7438025e+002  -8.8626392e+002
  -5.1978424e+002  -9.7405676e+002  -5.0982666e+002
  -3.3865430e+002  -1.6475670e+003  -1.5005243e+002
   1.0664160e+003  -6.5285260e+002   7.3557495e+001
   5.3746210e+002   3.1343171e+003   6.8687146e+002


   6.3285706e+002   4.5692801e+002   1.0298248e+003
   7.0662720e+002   4.9450110e+002   1.2401050e+003
   9.0362817e+002   4.4311218e+002   1.3901398e+003
   1.0417314e+003   4.3662619e+002   1.5996304e+003
   1.1705723e+003   3.6485449e+002   1.7743157e+003
   1.1779656e+003   1.3221098e+002   1.8927631e+003
   1.0668909e+003  -8.4449173e+001   1.8205684e+003
   9.3858929e+002  -2.0071611e+002   1.6510431e+003
   8.3337225e+002  -2.8271545e+002   1.4733669e+003
   7.5011505e+002  -3.6013461e+002   1.2809825e+003
   6.3316577e+002  -4.6517963e+002   1.0885331e+003
   4.3549994e+002  -5.9375024e+002   9.2531238e+002
   2.2543683e+002  -6.4397156e+002   7.9939026e+002
   1.7489014e+001  -6.6127618e+002   6.7893854e+002
  -1.6429968e+002  -6.3270728e+002   5.6552740e+002
  -2.7311108e+002  -5.2269379e+002   4.0637152e+002
  -9.6148666e+001  -6.3798706e+002   3.7133972e+002
   8.7020859e+001  -6.5576917e+002   2.8930334e+002
   2.4314355e+002  -6.3187372e+002   1.6451938e+002
   3.5890344e+002  -5.8541125e+002   3.6874268e+001
   4.5577292e+002  -5.3246698e+002  -1.0871602e+002
   5.5159454e+002  -4.4812219e+002  -2.7838321e+002
   6.0546484e+002  -3.5716794e+002  -4.5152014e+002
   6.3409375e+002  -2.3836638e+002  -5.9025354e+002
   6.3782300e+002  -5.9748898e+001  -7.3950317e+002
   6.1949133e+002   1.4520392e+002  -8.0672266e+002
   5.5555969e+002   3.6220486e+002  -7.7932892e+002
   4.8401175e+002   5.0440057e+002  -6.0311060e+002
   4.7122894e+002   5.2765625e+002  -3.8100256e+002
   4.9191757e+002   4.8340613e+002  -1.3324536e+002
   1.1169067e+003   6.3742020e+001   1.4440886e+003
   1.0274579e+003  -1.5694972e+002   1.2849652e+003
   1.0972024e+003  -1.9320638e+002   1.0368574e+003
   1.3001045e+003  -9.2130188e+001   8.7656177e+002
   1.3853735e+003  -8.9530167e+001   6.2556970e+002
   1.3441222e+003  -1.1001517e+002   3.6392657e+002
   1.2425396e+003  -1.1153626e+002   1.0123318e+002
   1.1094374e+003  -1.2805206e+002  -1.8507590e+002
   9.5924768e+002  -6.5703857e+001  -4.0625131e+002
   7.3298706e+002  -1.8585894e+001  -5.1349646e+002
   5.0814798e+002  -2.6477093e+001  -5.3262274e+002
   2.7334744e+002  -1.9097343e+001  -4.4353497e+002
   9.1741913e+001  -9.9663277e+001  -2.8031952e+002
   2.5044556e+000  -1.9581194e+002  -8.1974274e+001
  -5.3127136e+001  -3.0435391e+002   1.7175375e+002
   4.9206055e+001  -4.9932126e+002   4.5440741e+002
   8.0627930e+002  -3.4156955e+002   3.6183942e+002
   8.3671533e+002   1.0578096e+003   5.3675085e+002


   5.9526892e+002   7.8351190e+002   2.3100352e+003
   6.7814990e+002   9.0266907e+002   2.5598442e+003
   8.8745825e+002   8.8704492e+002   2.8323845e+003
   1.0302799e+003   9.5600684e+002   3.1480125e+003
   1.2231295e+003   8.3669409e+002   3.3807830e+003
   1.2901360e+003   5.4812640e+002   3.4692529e+003
   1.2069672e+003   2.4738071e+002   3.3914390e+003
   1.0915081e+003   6.5518669e+001   3.1850840e+003
   9.7800848e+002  -4.5006496e+001   2.9264976e+003
   8.7711359e+002  -1.8270052e+002   2.6837983e+003
   7.5013928e+002  -3.6260349e+002   2.4768076e+003
   5.5997729e+002  -5.5289313e+002   2.3098342e+003
   2.8309436e+002  -6.2440259e+002   2.1758066e+003
  -1.5965576e+000  -6.5129572e+002   2.0622634e+003
  -2.8023358e+002  -6.2502960e+002   1.9302637e+003
  -4.5419299e+002  -5.9623633e+002   1.6796709e+003
  -2.7767487e+002  -7.4859100e+002   1.5089175e+003
  -2.8266235e+001  -7.8989459e+002   1.4332577e+003
   2.2479419e+002  -7.7474182e+002   1.2882114e+003
   4.4711966e+002  -7.3108667e+002   1.1528606e+003
   6.6015436e+002  -6.4474536e+002   9.9229370e+002
   8.2857037e+002  -5.4802081e+002   7.8608734e+002
   9.4183521e+002  -4.4222015e+002   5.8428516e+002
   1.0544146e+003  -3.2270959e+002   3.7276822e+002
   1.1507794e+003  -1.6493866e+002   2.5685278e+002
   1.1994806e+003   5.1724163e+001   1.6367139e+002
   1.1882253e+003   2.9218729e+002   1.0057617e+002
   1.0669833e+003   5.4702283e+002   1.0944922e+002
   8.9305835e+002   6.6624841e+002   3.3686792e+002
   7.4481213e+002   6.9692474e+002   5.8755566e+002
   6.5569958e+002   6.1977386e+002   8.8496899e+002
   1.1454321e+003   4.5197186e+002   2.9198203e+003
   1.0182759e+003   2.0229079e+002   2.6978457e+003
   1.2689362e+003   1.0513986e+002   2.4165938e+003
   1.5078318e+003   1.4675209e+002   2.0632708e+003
   1.5346865e+003   8.3176985e+000   1.6214877e+003
   1.4926084e+003  -1.2323087e+002   1.1341519e+003
   1.3962952e+003  -1.0201019e+002   7.7467273e+002
   1.1514733e+003  -5.6481209e+001   5.1924707e+002
   8.8312036e+002   1.4172890e+001   3.8213599e+002
   5.6422449e+002  -3.4196461e+001   4.0320654e+002
   3.2913086e+002  -1.0265774e+002   5.9250842e+002
   1.4470496e+002  -1.2738135e+002   8.3437927e+002
  -2.1623169e+001  -1.9926941e+002   1.1450566e+003
  -9.9705139e+001  -3.5574707e+002   1.4711708e+003
  -9.5988525e+001  -4.6735562e+002   1.6816504e+003
   9.1629346e+002  -3.3265738e+002   1.6700696e+003
   9.9532031e+002   1.4316842e+003   1.5453942e+003


   1.1943548e+002   5.3663312e+002   1.2584580e+003
   3.9434570e+001   6.3633154e+002   1.3706752e+003
  -1.7774658e+000   7.7881976e+002   1.4557310e+003
  -2.7073669e+001   9.1118372e+002   1.5572625e+003
   5.9299118e+001   1.0333384e+003   1.5920565e+003
   2.0080464e+002   1.0664999e+003   1.5726719e+003
   3.6281049e+002   1.0792682e+003   1.5390129e+003
   5.3774286e+002   1.0420619e+003   1.5166089e+003
   7.0358142e+002   9.8829370e+002   1.5127710e+003
   8.6689050e+002   8.9823334e+002   1.5043250e+003
   1.0121281e+003   7.7124054e+002   1.4647562e+003
   1.1389373e+003   6.4286829e+002   1.4008356e+003
   1.2252723e+003   5.1794330e+002   1.3177415e+003
   1.2995020e+003   4.0979639e+002   1.2089778e+003
   1.3675165e+003   3.2049722e+002   1.0954091e+003
   1.4298723e+003   2.2200761e+002   9.8303851e+002
   1.4296515e+003   3.1037082e+002   8.6270355e+002
   1.3778063e+003   3.8336652e+002   7.3271082e+002
   1.3359536e+003   4.1001147e+002   5.8521631e+002
   1.2776587e+003   4.4797992e+002   4.3677856e+002
   1.1968669e+003   4.8407648e+002   3.1137469e+002
   1.0974171e+003   4.8871762e+002   1.9449428e+002
   9.8036646e+002   4.7436078e+002   8.6326172e+001
   8.8534528e+002   4.1506345e+002  -1.7809204e+001
   7.5186053e+002   3.4894174e+002  -5.7512695e+001
   5.9167792e+002   2.8813742e+002  -5.0521118e+001
   4.6627014e+002   2.2790416e+002   4.0706787e+000
   3.7559100e+002   1.5291344e+002   7.3398743e+001
   3.3866382e+002   1.2442078e+002   1.9846652e+002
   3.7557056e+002   1.4173085e+002   3.4989832e+002
   1.2508099e+002   1.0908188e+003   1.4331986e+003
   2.2369861e+002   1.1187795e+003   1.3060184e+003
   1.7860242e+002   1.1298459e+003   1.1299573e+003
   1.9163733e+002   1.1739130e+003   9.5149719e+002
   2.6763513e+002   1.1875677e+003   7.6387317e+002
   3.6096741e+002   1.1560192e+003   5.6566064e+002
   4.6155261e+002   1.0637778e+003   3.6812463e+002
   5.6260449e+002   9.0531329e+002   1.9228667e+002
   6.6453931e+002   7.1015497e+002   6.6970505e+001
   7.8301929e+002   5.1586304e+002   4.3602417e+001
   8.6169763e+002   2.9250656e+002   9.8302490e+001
   1.0036597e+003   1.7085353e+002   2.2532809e+002
   1.1006080e+003   9.8351273e+001   3.7563931e+002
   1.1517426e+003   5.2507671e+001   5.6370105e+002
   1.1622578e+003   3.9093689e+001   8.0210828e+002
   1.3149382e+003   3.8624533e+002   9.3640314e+002
   9.3102661e+002   9.0873474e+002   8.1154175e+002
  -2.7846350e+002   2.6414041e+002   7.8187927e+002


   1.9596208e+003   2.7788347e+003   3.2209727e+003
   2.1704197e+003   2.7568000e+003   3.6418611e+003
   2.5992346e+003   2.6794226e+003   3.8446233e+003
   2.9402275e+003   2.8078076e+003   4.1059097e+003
   3.3567319e+003   2.7979487e+003   4.3645850e+003
   3.5415945e+003   2.4550654e+003   4.5949180e+003
   3.5394929e+003   2.0002395e+003   4.6833594e+003
   3.4856946e+003   1.5483529e+003   4.6025356e+003
   3.3155264e+003   1.1428154e+003   4.3504033e+003
   3.0418689e+003   8.9251031e+002   3.9852615e+003
   2.7019744e+003   7.7967010e+002   3.5038560e+003
   2.3998799e+003   7.0464600e+002   3.0997261e+003
   2.0149500e+003   5.8219452e+002   2.7465002e+003
   1.6330544e+003   5.6783844e+002   2.4532573e+003
   1.1708876e+003   6.6792017e+002   2.1779338e+003
   7.5036877e+002   9.0276111e+002   2.0372853e+003
   8.3342175e+002   6.2335822e+002   1.7265250e+003
   1.1656652e+003   6.0649872e+002   1.4134253e+003
   1.4594827e+003   7.1633795e+002   1.0989563e+003
   1.7448124e+003   9.6694324e+002   8.0016174e+002
   1.9274565e+003   1.2871982e+003   5.3780981e+002
   2.0467177e+003   1.6205027e+003   3.3474683e+002
   2.1265337e+003   1.9837554e+003   1.6088086e+002
   2.1328318e+003   2.3693889e+003   6.9392822e+001
   2.1129824e+003   2.8419697e+003   5.2105469e+001
   2.0453071e+003   3.2642556e+003   1.5150134e+002
   1.8554004e+003   3.5760898e+003   4.1818384e+002
   1.5968853e+003   3.6951396e+003   8.4670313e+002
   1.4860778e+003   3.5765259e+003   1.2929370e+003
   1.5336802e+003   3.2772031e+003   1.6415229e+003
   3.1450557e+003   2.1030830e+003   3.6013499e+003
   2.9406616e+003   1.8868065e+003   3.3673284e+003
   2.9046050e+003   1.8324412e+003   2.9580535e+003
   3.1322048e+003   1.9849657e+003   2.6496697e+003
   3.3097383e+003   2.0136959e+003   2.2581042e+003
   3.2976328e+003   2.0126771e+003   1.8038911e+003
   3.1884753e+003   2.0384694e+003   1.3737275e+003
   2.9887930e+003   2.1545154e+003   9.1205664e+002
   2.7332849e+003   2.3310103e+003   5.6534198e+002
   2.3470674e+003   2.4403625e+003   3.7961844e+002
   1.8931619e+003   2.4895654e+003   3.3683374e+002
   1.4243916e+003   2.4269368e+003   5.1148193e+002
   1.1257153e+003   2.2309563e+003   8.1350720e+002
   9.6704468e+002   1.9261987e+003   1.1631595e+003
   9.4208557e+002   1.6199968e+003   1.5801245e+003
   1.0065371e+003   1.1598120e+003   1.9040886e+003
   2.2859487e+003   1.4048818e+003   1.5876257e+003
   2.2995415e+003   4.4821543e+003   2.4815439e+003


   9.7039473e+003   6.3566572e+003   1.4758313e+004
   9.9625615e+003   6.2696992e+003   1.5005820e+004
   1.0228415e+004   6.2787632e+003   1.5223459e+004
   1.0412073e+004   6.1340239e+003   1.5444308e+004
   1.0322337e+004   5.8765957e+003   1.5588100e+004
   1.0128599e+004   5.6257227e+003   1.5621379e+004
   9.9085371e+003   5.3970278e+003   1.5475712e+004
   9.7647119e+003   5.2442290e+003   1.5221900e+004
   9.5946992e+003   5.0790664e+003   1.4933452e+004
   9.3330908e+003   4.8608359e+003   1.4775920e+004
   9.0434150e+003   4.6855791e+003   1.4624414e+004
   8.7114219e+003   4.5901475e+003   1.4473586e+004
   8.4228252e+003   4.5881494e+003   1.4332412e+004
   8.1400078e+003   4.6583672e+003   1.4180633e+004
   7.9469341e+003   4.8273433e+003   1.3968808e+004
   7.7818145e+003   4.9533174e+003   1.3716036e+004
   7.8757031e+003   4.6966968e+003   1.3575998e+004
   9.5778984e+003   6.2318564e+003   1.4429708e+004
   8.1695605e+003   4.5565498e+003   1.3526729e+004
   8.4755488e+003   4.4655454e+003   1.3355787e+004
   8.7606592e+003   4.4702231e+003   1.3047413e+004
   8.9150117e+003   4.6279873e+003   1.2686994e+004
   9.0819619e+003   4.7831553e+003   1.2369155e+004
   9.2668545e+003   5.0048623e+003   1.2040958e+004
   9.4439727e+003   5.2034058e+003   1.1762465e+004
   9.5716514e+003   5.5867227e+003   1.1607744e+004
   9.6437295e+003   5.9950210e+003   1.1636939e+004
   9.6144648e+003   6.2687075e+003   1.1874422e+004
   9.4777910e+003   6.2674277e+003   1.2250844e+004
   9.3410713e+003   6.2199297e+003   1.2635018e+004
   1.0085450e+004   5.6065684e+003   1.4989153e+004
   9.9163320e+003   5.3798896e+003   1.4766430e+004
   1.0075562e+004   5.2485469e+003   1.4434385e+004
   1.0332289e+004   5.1325234e+003   1.4093703e+004
   1.0318302e+004   4.9279365e+003   1.3641917e+004
   1.0243633e+004   4.8054565e+003   1.3183963e+004
   1.0159551e+004   4.8304561e+003   1.2693729e+004
   9.9764424e+003   4.9944028e+003   1.2252961e+004
   9.6802695e+003   5.2190405e+003   1.2031696e+004
   9.3141631e+003   5.4322988e+003   1.1960994e+004
   8.9556563e+003   5.5372456e+003   1.2057096e+004
   8.6692773e+003   5.5554849e+003   1.2245267e+004
   8.4701367e+003   5.5782427e+003   1.2567977e+004
   8.3241748e+003   5.5507666e+003   1.2896847e+004
   8.2174199e+003   5.4467183e+003   1.3276427e+004
   8.2245625e+003   4.9498394e+003   1.3694275e+004
   9.4617109e+003   4.5437729e+003   1.3656713e+004
   1.0051909e+004   7.3615278e+003   1.3357675e+004


   5.9770197e+002   5.5419611e+002   1.2287008e+003
   6.7520728e+002   5.8541736e+002   1.4308774e+003
   8.5184949e+002   5.4536102e+002   1.5655343e+003
   9.9278308e+002   5.6519928e+002   1.7401938e+003
   1.1701235e+003   5.0722430e+002   1.8548337e+003
   1.2694521e+003   3.1452969e+002   1.9369363e+003
   1.1773563e+003   1.0367378e+002   1.8939491e+003
   1.0486464e+003  -4.3615524e+001   1.7932603e+003
   9.1030798e+002  -1.7411815e+002   1.6410155e+003
   7.7100385e+002  -2.6297397e+002   1.4587042e+003
   6.2803601e+002  -3.6029691e+002   1.2894717e+003
   4.8759201e+002  -4.6909232e+002   1.1183771e+003
   2.9167252e+002  -5.7243964e+002   9.7649390e+002
   1.0642096e+002  -6.3145758e+002   8.9120886e+002
  -1.0449738e+002  -6.5095178e+002   8.3264490e+002
  -2.8310059e+002  -6.3023431e+002   7.0297009e+002
  -2.1507785e+002  -6.2625867e+002   4.9762579e+002
   1.3460846e+001  -6.5149451e+002   4.1520181e+002
   1.9354536e+002  -6.2456335e+002   3.1749243e+002
   3.3714569e+002  -5.7012408e+002   1.7435114e+002
   4.5919470e+002  -5.0942004e+002   1.7786560e+001
   5.7434564e+002  -3.8238025e+002  -1.2371454e+002
   6.8593030e+002  -2.3691821e+002  -2.7664453e+002
   7.5525708e+002  -7.8118790e+001  -4.6398804e+002
   7.6807318e+002   1.2068659e+002  -5.8369421e+002
   7.4831140e+002   3.5286859e+002  -6.2241492e+002
   6.7431207e+002   5.5451324e+002  -5.4428729e+002
   5.9730731e+002   6.7330933e+002  -3.5237912e+002
   5.4644458e+002   6.7048547e+002  -1.3583228e+002
   5.2075928e+002   5.9825983e+002   8.9031609e+001
   1.0360656e+003   1.7670129e+002   1.5058245e+003
   1.0125233e+003  -4.5909386e+001   1.4139590e+003
   9.7030249e+002  -1.1781950e+002   1.1696714e+003
   1.1079081e+003  -2.2660223e+001   9.8759009e+002
   1.1600448e+003  -1.8564528e+000   7.5905627e+002
   1.1446113e+003  -5.9019798e+001   5.1307092e+002
   1.1008750e+003  -8.9460167e+001   2.5888013e+002
   9.8869312e+002  -6.1614555e+001  -1.0928329e+001
   8.4031116e+002   1.6269972e+001  -2.3395538e+002
   5.7619849e+002   8.2281128e+001  -3.6141693e+002
   3.4147864e+002   9.7324295e+001  -3.1587354e+002
   1.8860229e+002   3.1934973e+001  -1.4011755e+002
   7.0245728e+001  -7.0068481e+001   5.3644531e+001
  -3.6742554e+001  -1.8418555e+002   2.5024506e+002
  -7.7605347e+001  -2.7191675e+002   4.7213635e+002
  -1.1140625e+001  -4.4574240e+002   6.3565515e+002
   6.7163123e+002  -3.2428403e+002   5.3731842e+002
   8.0402655e+002   1.2092565e+003   6.6207074e+002


   4.2029414e+003   3.6590256e+003   3.8939495e+003
   4.1261450e+003   3.7065923e+003   3.9308860e+003
   4.0873582e+003   3.7812961e+003   3.9855188e+003
   4.0650376e+003   3.8262627e+003   4.0673311e+003
   4.0948630e+003   3.8432561e+003   4.1627881e+003
   4.1488330e+003   3.8413545e+003   4.2400791e+003
   4.2158447e+003   3.8353811e+003   4.2935693e+003
   4.2991870e+003   3.8215281e+003   4.3254048e+003
   4.3928398e+003   3.8039399e+003   4.3373188e+003
   4.4738716e+003   3.7814810e+003   4.3440117e+003
   4.5562896e+003   3.7361355e+003   4.3435767e+003
   4.6477188e+003   3.6770964e+003   4.3470991e+003
   4.7091602e+003   3.6300923e+003   4.3307275e+003
   4.7558877e+003   3.5848591e+003   4.2980322e+003
   4.7941885e+003   3.5431160e+003   4.2503804e+003
   4.8334229e+003   3.5247727e+003   4.1798491e+003
   4.8944824e+003   3.5880974e+003   4.1538013e+003
   4.9106123e+003   3.6704539e+003   4.1447793e+003
   4.8971953e+003   3.7660920e+003   4.1091997e+003
   4.8683101e+003   3.8803594e+003   4.0409126e+003
   4.8825933e+003   3.9397283e+003   3.9548894e+003
   4.9105415e+003   3.9692935e+003   3.8612178e+003
   4.9227007e+003   3.9803447e+003   3.7654080e+003
   4.9308154e+003   3.9866423e+003   3.6693958e+003
   4.8989717e+003   3.9945413e+003   3.5814170e+003
   4.8450303e+003   3.9880342e+003   3.4888105e+003
   4.7935669e+003   3.9571069e+003   3.4009744e+003
   4.7234702e+003   3.8901523e+003   3.3439119e+003
   4.6551436e+003   3.8149602e+003   3.3765693e+003
   4.6046035e+003   3.7517952e+003   3.4451338e+003
   4.3077886e+003   3.9236948e+003   4.1428740e+003
   4.3719526e+003   3.9358115e+003   4.1380674e+003
   4.4302422e+003   3.9604871e+003   4.1261172e+003
   4.4677822e+003   4.0004607e+003   4.0871733e+003
   4.4947119e+003   4.0435657e+003   4.0283772e+003
   4.5367983e+003   4.0641221e+003   3.9678696e+003
   4.5948101e+003   4.0805374e+003   3.9018064e+003
   4.6748633e+003   4.0824226e+003   3.8676431e+003
   4.7246558e+003   4.0471133e+003   3.8213633e+003
   4.7699458e+003   3.9870588e+003   3.8070330e+003
   4.8261333e+003   3.8280767e+003   3.7657466e+003
   4.8278579e+003   3.7545579e+003   3.7792483e+003
   4.8006133e+003   3.7049622e+003   3.8143047e+003
   4.7866851e+003   3.6582605e+003   3.8742148e+003
   4.7865083e+003   3.6178499e+003   3.9375864e+003
   4.7304072e+003   3.6902275e+003   4.1296548e+003
   4.6003403e+003   3.8104773e+003   3.9945581e+003
   4.0299460e+003   3.6769697e+003   3.5118784e+003


   3.8107617e+002   5.1610895e+002   1.0683362e+003
   4.9989014e+002   5.7816144e+002   1.5724238e+003
   8.7028931e+002   5.2675732e+002   1.9217266e+003
   1.2496563e+003   7.2777728e+002   2.1825767e+003
   1.6699283e+003   8.2112634e+002   2.4577466e+003
   1.9185969e+003   4.4743668e+002   2.7020356e+003
   1.8450648e+003  -4.2011101e+001   2.8142512e+003
   1.5763901e+003  -3.9303220e+002   2.6722146e+003
   1.2417611e+003  -6.2202167e+002   2.3278091e+003
   9.8522821e+002  -8.0567920e+002   1.9264011e+003
   8.1022614e+002  -9.9951178e+002   1.5639414e+003
   5.5072540e+002  -1.1316017e+003   1.1645732e+003
   2.1157642e+002  -1.3317119e+003   8.7543408e+002
  -1.8565723e+002  -1.4364004e+003   6.0524719e+002
  -5.1732739e+002  -1.3922216e+003   3.2773434e+002
  -7.9673926e+002  -1.2577941e+003  -1.2729340e+001
  -4.6940479e+002  -1.4471843e+003  -1.8274768e+002
  -7.5559143e+001  -1.4906256e+003  -2.8587292e+002
   2.6020325e+002  -1.3621360e+003  -4.1433606e+002
   5.6493481e+002  -1.1592461e+003  -6.2927258e+002
   8.0031909e+002  -9.4658575e+002  -8.5411707e+002
   1.0525798e+003  -7.5999780e+002  -1.0544270e+003
   1.2885383e+003  -5.5629974e+002  -1.3392582e+003
   1.3980742e+003  -3.1005762e+002  -1.5552859e+003
   1.4163271e+003  -3.0903646e+001  -1.7024546e+003
   1.2787618e+003   3.1723285e+002  -1.7010347e+003
   1.0570416e+003   5.5400116e+002  -1.5226283e+003
   8.6628174e+002   6.5809033e+002  -1.2279015e+003
   6.5539136e+002   6.0933960e+002  -9.1798438e+002
   4.9325635e+002   5.1446271e+002  -6.0275916e+002
   1.1877075e+003  -1.2664289e+002   1.8184722e+003
   1.0459818e+003  -4.2283713e+002   1.6057386e+003
   9.8230151e+002  -5.2145129e+002   1.2561274e+003
   1.2156987e+003  -4.1585513e+002   9.5397778e+002
   1.4852800e+003  -3.2900183e+002   7.1810773e+002
   1.5011738e+003  -3.4500232e+002   2.7005765e+002
   1.4221780e+003  -4.7624353e+002  -1.5839806e+002
   1.3368744e+003  -4.7833365e+002  -5.9375940e+002
   1.1879951e+003  -3.6613501e+002  -1.0216230e+003
   8.6352100e+002  -3.3149188e+002  -1.3189497e+003
   4.8277844e+002  -3.7052103e+002  -1.4343723e+003
   1.0064600e+002  -4.7186612e+002  -1.3478335e+003
  -2.4555371e+002  -5.1338757e+002  -1.1217417e+003
  -4.5166357e+002  -6.1021893e+002  -7.6504309e+002
  -4.8394995e+002  -7.7579077e+002  -3.4681177e+002
  -2.3111816e+002  -1.0935372e+003   5.2649445e+001
   9.8993652e+002  -6.0150885e+002   1.0907301e+002
   5.4018286e+002   1.8488289e+003  -1.5755115e+002


   5.6407021e+003   5.4035210e+003   1.3732968e+004
   5.5832842e+003   5.4929956e+003   1.3443845e+004
   5.3676421e+003   5.4574194e+003   1.3229627e+004
   5.2198022e+003   5.4742207e+003   1.2960349e+004
   4.9728496e+003   5.3915645e+003   1.2789097e+004
   4.8576523e+003   5.1477437e+003   1.2658204e+004
   4.9074146e+003   4.8333828e+003   1.2618962e+004
   5.0440273e+003   4.5988374e+003   1.2738576e+004
   5.1872324e+003   4.4088750e+003   1.2957954e+004
   5.3364336e+003   4.2611626e+003   1.3228567e+004
   5.5100264e+003   4.0543025e+003   1.3446861e+004
   5.6928374e+003   3.8552217e+003   1.3655350e+004
   5.9034888e+003   3.6980176e+003   1.3858080e+004
   6.1591572e+003   3.6431289e+003   1.4053572e+004
   6.4430869e+003   3.6385261e+003   1.4171308e+004
   6.6799360e+003   3.6699680e+003   1.4330060e+004
   6.4748135e+003   3.5134932e+003   1.4412054e+004
   6.2167778e+003   3.4745781e+003   1.4484053e+004
   5.9350879e+003   3.4583679e+003   1.4601320e+004
   5.7220430e+003   3.4609927e+003   1.4785328e+004
   5.5269028e+003   3.5108811e+003   1.4992379e+004
   5.3654326e+003   3.5993093e+003   1.5233729e+004
   5.2318340e+003   3.7463618e+003   1.5473839e+004
   5.1291182e+003   3.9217839e+003   1.5694979e+004
   5.1320645e+003   4.1833354e+003   1.5858323e+004
   5.1807700e+003   4.4485820e+003   1.5966713e+004
   5.3022393e+003   4.6948237e+003   1.5958680e+004
   5.4555625e+003   4.9336846e+003   1.5848701e+004
   5.5910547e+003   4.9928716e+003   1.5620434e+004
   5.6591865e+003   4.9665366e+003   1.5334317e+004
   4.9430557e+003   4.9351680e+003   1.3205688e+004
   5.0555127e+003   4.7302744e+003   1.3315067e+004
   4.9893921e+003   4.5694683e+003   1.3524109e+004
   4.7853086e+003   4.5401919e+003   1.3708414e+004
   4.6073774e+003   4.5406528e+003   1.3954840e+004
   4.5713911e+003   4.4686978e+003   1.4289087e+004
   4.6587061e+003   4.3191636e+003   1.4616830e+004
   4.7875010e+003   4.1885674e+003   1.4900020e+004
   4.9914702e+003   4.0923860e+003   1.5183234e+004
   5.2166548e+003   4.0897546e+003   1.5385498e+004
   5.5001123e+003   4.1201494e+003   1.5510006e+004
   5.8288286e+003   4.1288818e+003   1.5532655e+004
   6.0873701e+003   4.0781450e+003   1.5357244e+004
   6.2597383e+003   4.0483455e+003   1.5115921e+004
   6.3412075e+003   3.9927334e+003   1.4822214e+004
   6.1943164e+003   3.8250256e+003   1.4357377e+004
   5.1921211e+003   4.1545088e+003   1.4318291e+004
   5.4882241e+003   6.2442144e+003   1.4721573e+004


   7.9694788e+002   8.1093103e+002   1.5388687e+003
   9.8507996e+002   1.0517648e+003   1.8693942e+003
   1.2425410e+003   1.1440850e+003   2.1462881e+003
   1.4591194e+003   1.2039440e+003   2.3752290e+003
   1.5940188e+003   1.0635526e+003   2.7504175e+003
   1.4187046e+003   8.3018048e+002   3.0395635e+003
   1.1898840e+003   4.9334152e+002   3.1699912e+003
   9.3799756e+002   1.6800356e+002   3.0535171e+003
   7.1164063e+002  -5.6797661e+001   2.7683098e+003
   5.0153943e+002  -2.1532033e+002   2.4799189e+003
   2.5768042e+002  -3.5871875e+002   2.2265330e+003
  -8.9213867e+001  -4.5719928e+002   2.0276335e+003
  -4.3076978e+002  -5.1784442e+002   1.8206147e+003
  -7.2158252e+002  -4.7988342e+002   1.5518055e+003
  -9.0284839e+002  -3.5007913e+002   1.2455530e+003
  -1.0073384e+003  -2.4588066e+002   8.7689014e+002
  -7.7326978e+002  -6.5989233e+002   7.7927509e+002
  -4.5727795e+002  -9.1895874e+002   6.9155920e+002
  -8.7376083e+001  -1.0611650e+003   5.0511487e+002
   3.5035327e+002  -1.1282241e+003   2.5551727e+002
   7.0724719e+002  -1.1510071e+003   3.6342056e+001
   1.0499861e+003  -1.1888655e+003  -1.9475735e+002
   1.3625675e+003  -1.1548236e+003  -4.8195410e+002
   1.5414991e+003  -9.4151965e+002  -7.6290820e+002
   1.6516970e+003  -6.1656396e+002  -9.4836108e+002
   1.6707993e+003  -2.0792627e+002  -1.0128335e+003
   1.6348855e+003   1.7859204e+002  -9.6322095e+002
   1.5030896e+003   5.6508820e+002  -8.2833838e+002
   1.3030814e+003   6.9264136e+002  -5.6939777e+002
   1.0748450e+003   6.4978333e+002  -2.7927835e+002
   8.5403052e+002   6.6395831e+002   5.0790283e+001
   1.0533419e+003   2.5622803e+002   2.2740271e+003
   8.1767700e+002   3.7733855e+000   1.9451426e+003
   9.9607440e+002  -3.1791840e+002   1.6562698e+003
   1.4770068e+003  -4.9245108e+002   1.5323718e+003
   1.7155354e+003  -7.9669293e+002   1.1605835e+003
   1.7769723e+003  -1.0189326e+003   6.6509656e+002
   1.6749578e+003  -1.0660470e+003   1.2650842e+002
   1.4606057e+003  -9.2380597e+002  -2.5114514e+002
   1.1771079e+003  -6.9161499e+002  -4.6485303e+002
   7.8327490e+002  -4.6068063e+002  -5.1007312e+002
   4.2275098e+002  -2.4204535e+002  -3.6728467e+002
   6.3565430e+001  -1.5531992e+002  -6.6323242e+001
  -2.5009717e+002  -1.9603642e+002   2.5420166e+002
  -3.7814539e+002  -2.8198935e+002   7.0435596e+002
  -5.6069165e+002  -3.4745938e+002   9.7288782e+002
   4.8358249e+002  -4.3844037e+002   9.2142285e+002
   1.7066001e+003   1.6480923e+003   4.9245334e+002


   3.6582556e+002   3.4084689e+002   1.2225176e+003
   4.1413208e+002   3.5098337e+002   1.4263114e+003
   5.3573938e+002   3.1575836e+002   1.5807947e+003
   6.3324280e+002   3.1034747e+002   1.7694879e+003
   7.3282196e+002   1.5819218e+002   1.8915685e+003
   7.7486554e+002  -3.1177958e+001   1.8623929e+003
   7.2451398e+002  -1.6388443e+002   1.7508644e+003
   6.6632245e+002  -2.6164874e+002   1.5900746e+003
   5.8483350e+002  -3.1896814e+002   1.4239172e+003
   5.1528564e+002  -3.6716956e+002   1.2559814e+003
   4.3849875e+002  -4.2120309e+002   1.1105425e+003
   3.6645929e+002  -4.3619867e+002   9.4015356e+002
   2.4753430e+002  -4.6454117e+002   8.1241772e+002
   1.2013092e+002  -4.7643137e+002   6.9023010e+002
  -3.0285461e+001  -4.4856229e+002   5.8847827e+002
  -9.4968872e+001  -2.8108527e+002   4.4830383e+002
   1.5158691e+000  -3.8630457e+002   3.2898004e+002
   1.7891907e+002  -4.0291818e+002   2.8999323e+002
   3.7558148e+002  -3.7050061e+002   2.3268719e+002
   5.4072632e+002  -2.9988919e+002   1.2793042e+002
   6.7966132e+002  -2.1563980e+002  -7.7267151e+000
   7.9683392e+002  -1.2842770e+002  -1.3546375e+002
   8.9887311e+002  -5.6053147e+000  -2.4931970e+002
   9.3669293e+002   1.7702937e+002  -3.4714758e+002
   9.2252258e+002   3.7775400e+002  -4.1955225e+002
   8.2649182e+002   5.6412952e+002  -3.8121167e+002
   7.1078870e+002   6.5432721e+002  -2.4158289e+002
   6.1811084e+002   6.6459406e+002  -8.5288818e+001
   5.4614392e+002   6.2182837e+002   6.0737053e+001
   4.9356424e+002   5.2650793e+002   2.1735492e+002
   7.4853491e+002   4.6347420e+001   1.5233379e+003
   7.1617120e+002  -6.2961872e+001   1.3692020e+003
   7.3232465e+002  -9.9327339e+001   1.1935183e+003
   8.3691821e+002  -8.0473137e+001   1.0632747e+003
   9.5188904e+002  -2.4940544e+001   9.5742755e+002
   9.7217499e+002  -2.1821266e+001   7.6806244e+002
   9.5393066e+002  -5.4190456e+001   5.5404285e+002
   9.3799738e+002   1.3396842e+000   3.4302731e+002
   8.9625220e+002   7.2543777e+001   1.6035590e+002
   7.8697046e+002   1.3725864e+002  -1.0566284e+001
   6.1499438e+002   1.8249574e+002  -1.0996967e+002
   4.3102222e+002   1.6438795e+002  -6.6838928e+001
   2.8590894e+002   9.1218201e+001   4.3521240e+001
   1.6840039e+002   1.0047311e+001   1.8522318e+002
   8.2967224e+001  -6.5617882e+001   3.2581409e+002
   8.7863647e+001  -2.2718687e+002   4.6920782e+002
   5.9128149e+002   1.2114073e+001   5.5378796e+002
   5.2544171e+002   9.7610767e+002   9.5411237e+002


   3.9257813e+002   3.6483780e+002   3.1578506e+003
   6.2144678e+002   3.7810098e+002   3.6059282e+003
   1.0913984e+003   2.2889064e+002   3.9834556e+003
   1.5727334e+003  -1.4259985e+002   4.2803579e+003
   1.5365474e+003  -6.6871710e+002   4.2614902e+003
   1.2068611e+003  -9.6259454e+002   3.8500879e+003
   8.7315662e+002  -1.2196809e+003   3.3487881e+003
   5.4363953e+002  -1.5539900e+003   2.8844067e+003
   1.8965195e+002  -1.8894086e+003   2.4758762e+003
  -1.9562170e+002  -2.2270022e+003   2.1006467e+003
  -5.6125427e+002  -2.4917412e+003   1.6750588e+003
  -9.1328955e+002  -2.6596135e+003   1.2632317e+003
  -1.2884358e+003  -2.7944360e+003   8.3493988e+002
  -1.6761987e+003  -2.8727620e+003   4.3154578e+002
  -1.9660237e+003  -2.7727515e+003   5.9672890e+001
  -2.1378694e+003  -2.2971438e+003  -3.4038867e+002
  -1.7300315e+003  -2.6134604e+003  -4.6087137e+002
  -1.2828997e+003  -2.7266858e+003  -6.9400562e+002
  -8.1913367e+002  -2.6720635e+003  -1.0243110e+003
  -4.7721124e+002  -2.4739885e+003  -1.4171841e+003
  -1.6501855e+002  -2.1575396e+003  -1.8519932e+003
  -2.4860596e+001  -1.7899436e+003  -2.2767393e+003
   5.8743286e+001  -1.3785500e+003  -2.6854412e+003
   9.4228577e+001  -9.6481195e+002  -3.0844644e+003
   1.3108430e+002  -4.4050613e+002  -3.4660767e+003
   1.6427203e+002   1.5332579e+002  -3.5803555e+003
   8.8716003e+001   7.2411237e+002  -3.4649512e+003
  -2.1069824e+001   1.2245908e+003  -3.2351367e+003
  -1.8341541e+002   1.6830372e+003  -2.8561238e+003
  -2.6064990e+002   1.7827142e+003  -2.2886431e+003
   1.4408582e+003  -3.8267508e+002   3.6487410e+003
   1.7933577e+003  -4.9670337e+002   2.7367964e+003
   2.4016931e+003  -5.6294763e+002   1.8566316e+003
   2.8423186e+003  -6.9491370e+002   8.9307813e+002
   2.9330212e+003  -7.1328613e+002  -1.3932666e+002
   2.8064365e+003  -6.9615857e+002  -1.1357358e+003
   2.4431001e+003  -6.3816528e+002  -2.1273594e+003
   1.6886187e+003  -4.3015295e+002  -2.9151492e+003
   8.4558301e+002  -2.2871170e+002  -3.3195361e+003
  -1.3872342e+002  -2.0205853e+001  -3.4677607e+003
  -9.0906299e+002  -7.0870491e+001  -3.2709524e+003
  -1.4277814e+003  -2.1906274e+002  -2.7100981e+003
  -1.6914771e+003  -4.5160284e+002  -2.1096318e+003
  -1.8914360e+003  -7.3560901e+002  -1.3853158e+003
  -2.0340078e+003  -1.0100359e+003  -6.6722412e+002
  -1.9602373e+003  -2.3281348e+003  -2.5498401e+002
   9.4452197e+002  -2.2632397e+003  -1.6484949e+002
  -8.0329102e+001   3.2810342e+003  -5.8349786e+002
