# Supplementary material for: The morphology of the inner ear of squamate reptiles and its bearing on the origin of snakes
Source: R Soc Open Sci. 2017 Aug 23;4(8):170685. doi: 10.1098/rsos.170685 (PMC5579127; doi:10.1098/rsos.170685)
Supplement: Supplementary material S4 - Table S2 [file rsos170685supp4.xlsx]

## Sheet: Sheet1
#	SPECIES	ABBR.	ECOLOGY	SOURCE	NOTES
1	Acanthophis antarcticus	Acanth	Generalist	Cogger (2014)
2	Acontias meleagris	Aconti	Fossorial	Brock (1939), Vitt and Caldwell (2009)
3	Acrochordus arafurae	Acroch	Aquatic	Cogger (2014)
4	Acutotyphlops subocularis	Acutot	Fossorial	O'Shea (1996)	Obligate burrower: snout bones tightly sutured together and eyes strongly reduced.
5	Ahaetulla prasina	Ahaetu	Arboreal	Seigel & Collins (1993)
6	Aipysurus fuscus	Aipysu	Aquatic	Cogger (2014)
7	Anguis fragilis	Anguis	Generalist	Vitt and Caldwell (2009)
8	Anilios bicolor	Anilio	Fossorial	Cogger (2014)	Formerly Rhamphotyphlops. Obligate burrower: snout bones tightly sutured together and eyes strongly reduced.
9	Anilius scytale	Aniliu	Fossorial	O'Shea (2007)
10	Anniella pulchra	Anniel	Fossorial	Vitt and Caldwell (2009)
11	Anomochilus leonardi	Anomoc	Fossorial	O'Shea (2007)
12	Aprasia inaurita	Aprasi	Fossorial	Cogger (2014)
13	Aspidites ramsayi	Aspidi	Fossorial	Bruton et al. (2013)	Semifossorial/cryptic. Although this snake has been documented to occasionally enlarge pre-existing burrows with its snout (Bruton et al, 2013), it is a species that actively forages above ground. This snake does not shelter exclusively in burrows, but also in hollow logs or dense vegetation (Cogger 2014).
14	Bipes biporus	Bipes	Fossorial	Kearney (2003)	Obligate burrower: snout bones tightly sutured together and eyes strongly reduced.
15	Boiga irregularis	Boiga	Arboreal	Cogger (2014)
16	Brachyurophis australis	Brachy	Fossorial	Cogger (2014)
17	Calabaria reinhardtii	Calaba	Fossorial	O'Shea (2007)
18	Calliophis maculiceps	Callio	Fossorial	Smith (1943)
19	Candoia carinata	Candoi	Arboreal	O'Shea (2007)
20	Causus rhombeatus	Causus	Generalist	Branch (1998)
21	Cerberus rynchops	Cerber	Semiaquatic	Cogger (2014)
22	Chrysopelea paradisi	Chryso	Arboreal	Stuebing and Inger (1999)
23	Corucia zebrata	Coruci	Arboreal	Hagen and Bull (2011)
24	Ctenophorus decresii	Ctenop	Generalist	Cogger (2014)
25	Ctenotus spaldingi	Ctenot	Generalist	Cogger (2014)
26	Cylindrophis ruffus	Cylind	Fossorial	O'Shea (2007)	The specimen keys out as C. mirzae (Amarasinghe et al. 2016), but that is now recognized as a junior synonim of Cylindrophis ruffus (Kieckbush et al., 2016).
27	Dendrelaphis calligastra	Dendre	Arboreal	Cogger (2014)
28	Dibamus novaguineae	Dibamu	Fossorial	Vitt and Caldwell (2009)
29	Dinilysia patagonica	Dinily	?	************
30	Dipsas pavonina	Dipsas	Arboreal	Duellman (1978)
31	Draco walkeri	Draco	Arboreal	McGuire et al. (2007)
32	Echiopsis curtus	Echiop	Generalist	Cogger (2014)
33	Emydocephalus annulatus	Emydoc	Aquatic	Cogger (2014)
34	Enhydris polylepis	Enhydr	Semiquatic	Cogger (2014)	Pseudoferania
35	Ephalophis greyi	Ephalo	Semiaquatic	Cogger (2014)
36	Erpeton tentaculatum	Erpeto	Aquatic	Smith (1943)
37	Eryx colubrinus	Eryx	Fossorial	O'Shea (2007)	Sometimes referred to as Gongylophis
38	Eunectes murinus	Eunect	Semiaquatic	O'Shea (2007)
39	Fordonia leucobalia	Fordon	Semiaquatic	Cogger (2014)
40	Heloderma suspectum	Helode	Generalist	Vitt and Caldwell (2009)
41	Hemiaspis signata	Hemias	Generalist	Cogger (2014)
42	Homoroselaps lacteus	Homoro	Fossorial	Branch (1998)
43	Hoplocephalus bitorquatus	Hoploc	Arboreal	Cogger (2014)
44	Hydrelaps darwinensis	Hydrel	Semiaquatic	Cogger (2014)
45	Hydrophis platurus	Hydrop	Aquatic	Cogger (2014)
46	Intellagama lesueurii	Intell	Semiaquatic	Cogger (2014)	Also partly arboreal.
47	Latastia longicaudata	Latast	Generalist	Baha El Din (2006)
48	Laticauda colubrina	Latica	Semiaquatic	Cogger (2014)
49	Leptophis ahaetulla	Leptop	Arboreal	Duellman (1978), Seigel & Collins (1993)
50	Lerista timida	Lerist	Fossorial	Cogger (2014)
51	Liotyphlops beui	Liotyp	Fossorial	Parpinelli and Marques (2008)	Obligate burrower: snout bones tightly sutured together and eyes strongly reduced.
52	Loxocemus bicolor	Loxoce	Fossorial	O'Shea (2007)
53	Lycodon aulicus	Lycodo	Generalist	Cogger (2014)
54	Morelia viridis	Moreli	Arboreal	Cogger (2014), O'Shea(2007)
55	Myron richardsoni	Myron	Semiaquatic	Cogger (2014)
56	Naja siamensis	Naja	Generalist	Das (2010)
57	Natrix natrix	Natrix	Semiaquatic	Schleich et al. (1996)
58	Notechis scutatus	Notech	Generalist	Cogger (2014)
59	Oligodon taeniatus	Oligod	Generalist	Das (2010)
60	Oxybelis aeneus	Oxibel	Arboreal	Seigel & Collins (1993)
61	Pantherophis guttatus	Panthe	Generalist	Behler (1979)	Formerly Elaphe
62	Parahydrophis mertoni	Parahy	Aquatic	Cogger (2014)
63	Pareas margaritophorus	Pareas	Arboreal	Vitt and Caldwell (2009), Das (2010)
64	Platecarpus sp.	Platec	Aquatic	Russell (1967)
65	Psammodynastes pulverulentus	Psammo	Generalist	Das (2010)	Can climb low bushes.
66	Pseudonaja mengdeni	Pseudo	Generalist	Cogger (2014)
67	Pygopus schraderi	Pygopu	Generalist	Cogger (2014)
68	Python molurus	Python	Generalist	O'Shea (2007)
69	Shinisaurus crocodilurus	Shinis	Semiaquatic	Das (2010)	Also partly arboreal.
70	Simoselaps bertholdi	Simose	Fossorial	Cogger (2014)
71	Suta suta	Suta	Generalist	Cogger (2014)
72	Teretrurus sanguineus	Teretr	Fossorial	Smith (1943)	Obligate burrower: snout bones tightly sutured together into a conical rostrum.
73	Thecadactylus rapicauda	Thecad	Arboreal	De Avila-Pires (1995)
74	Tiliqua adelaidensis	Tiliqu	Generalist	Cogger (2014)
75	Toxicocalamus loriae	Toxico	Fossorial	O'Shea et al. (2015)
76	Trilepida dimidiatum	Trilep	Fossorial	Pinto and Fernandes (2012)	Formerly Leptotyphlops, Tricheilostoma, Rena, Glauconia, Stenostoma. Obligate burrower: snout bones tightly sutured together and eyes strongly reduced.
77	Trimeresurus purpureomaculatus	Trimer	Arboreal	O'Shea (2005)
78	Tropidophis haetianus	Tropid	Generalist	O'Shea (2007)	The snakes in the genus Tropidophis are often considered semifossorial, but T. haetianus exhibits a broad range of habitats (see O'Shea, 2007).
79	Varanus gilleni	Varanu	Generalist	Cogger (2014)
80	Vermicella annulata	Vermic	Fossorial	Cogger (2014)
81	Xenopeltis unicolor	Xenope	Fossorial	O'Shea (2007)	Fossorial/semifossorial, but commonly found in freshwater swamps and rice fields.
REFERENCES:
Amarasinghe, A.A.T., P.D. Campbell, J. Hallermann, I. Sidik, J. Supriatna, I. Ineich (2015). Two new species of the genus Cylindrophis Wagler, 1828 (Squamata: Cylindrophiidae) from Southeast Asia. Amphibian & Reptile Conservation 9:34-51.
Avila-Pires, T.C.S. (1995). Lizards of Brazilian Amazonia (Reptila: Squamata). Zoologische Verhandelingen, pp. 706.
Baha El Din, S. (2006). A Guide to the Reptiles and Amphibians of Egypt. The American University in Cairo Press, pp. 359.
Behler, J.L. (1979). National Audubon Society Field Guide to Reptiles and Amphibians: North America. Chanticleer Press, pp. 743.
Branch, B. (1998) Field Guide to Snakes and Other Reptiles of Southern Africa. Struik Publishers, pp. 399.
Bruton, M.J. (2013). Arboreality, excavation, and active foraging: novel observations of radiotracked woma pythons Aspidites ramsayi. Memoirs of the Queensland Museum - Nature 56:313-329.
Brock, G. T. (1941). The skull of Acontias meleagris, with a study of the affinities between lizards and snakes. Journal of the Linnean Society of London, Zoology 41: 71-88.
Cogger, H.G. (2014). Reptiles and Amphibians of Australia. CSIRO Publishing, pp. 1033.
Das, I. (2010). A Field Guide to the Reptiles of South-East Asia. New Holland Publishers, pp. 376.
Duellman, W.E. (1978). The Biology of an Equatorial Herpetofauna in Amazonian Ecuador. University of Kansas Publications, pp. 352.
Hagen, I.J., C.M. Bull (2011). Home ranges in the trees: radiotelemetry of the prehensile tailed skink, Corucia zebrata. Journal of Herpetology 45:36-39.
Kearney, M. (2003). Diet in the amphisbaenian Bipes biporus. Journal of Herpetology 37:404-408.
Kieckbush, M., S. Mecke, L. Hartmann, L. Ehrmantraut, M. O'Shea, H. Kaiser (2016). An inconspicuous, conspicuous new species of Asian pipesnake, genus Cylindrophis (Reptilia: Squamata: Cylindrophidae), from the south coast of Jawa Tengah, Java, Indonesia, and an overview of the tangled taxonomic history of C. ruffus (Laurenti, 1768). Zootaxa 4093:1-25.
O'Shea, M., Warrell D.A., Lalloo D.G. (1996). A Guide to the Snakes of Papua New Guinea. Independent Publishing House, pp.
O'Shea (2005). Venomous Snakes of the World. Princeton University Press, pp. 160.
O'Shea (2007). Boas and Pythons of the World. Princeton University Press, pp. 160.
O'Shea, M., F. Parker, H. Kaiser (2015). A new species of the New Guinea worm-eating snake, genus Toxicocalamus (Serpentes: Elapidae), from the Star Mountains of Western Province, Papua New Guinea, with a revised dichotomous key to the genus. Bull. Mus. Comp. Zool. 161:241-264.
McGuire, J.A., R.M. Brown, Mumpuni, A. Riyanto, N. Andayani (2007). The flying lizards of the Draco lineatus group (Squamata: Iguania: Agamidae): a taxonomic revision with descriptions of two new species. Herpetological Monographs 21:179-212.
Parpinelli, L., O.VA.V. Marques (2008). Seasonal and daily activity in the pale-headed blindsnake Liotyphlops beui (Serpentes: Anomalepidae) in southeastern Brazil. South American Journal of Herpetology 3:207-212.
Pinto, R.R., R. Fernandes (2012). A new blind snake species of the genus Tricheilostoma from Espinaço Range, Brazil and taxonomic status of Rena dimidiata (Jan, 1861) (Serpentes: Epictinae: Leptotyphlopidae). Copeia 1:37-48.
Russell D.A. (1967). Systematics and Morphology of American Mosasaurs. Bulletin of the peabody Museum of Natural History 23:1-241.
Schelich, H.H., W. Kästle, K. Kabisch (1996). Amphibians and Reptiles of North Africa. Koeltz Scientific Publishers, pp. 630.
Seigel, R.A., J. T. Collins (1993). Snakes: Ecology and Behavior. The Blackburn Press, pp. 414.
Smith, M.A. (1943). The Fauna of British India., Ceylon and Burma. Today and Tomorrow's Printers and Publishers, pp. 583.
Stuebing, R.B., R.F. Inger (1999). A Field Guide to the Snakes of Borneo. Natural History Publications, pp. 254.
Vitt, L.J., J.P. Caldwell (2009). Herpetology: and Introductory Biology of Amphibians and Reptiles. Elsevier, pp. 697.

## Sheet: Sheet2
REFERENCES:
Avila-Pires, T.C.S. (1995). Lizards of Brazilian Amazonia (Reptila: Squamata). Zoologische Verhandelingen, pp. 706.
Baha El Din, S. (2006). A Guide to the Reptiles and Amphibians of Egypt. The American University in Cairo Press, pp. 359.
Behler, J.L. (1979). National Audubon Society Field Guide to Reptiles and Amphibians: North America. Chanticleer Press, pp. 743.
Branch, B. (1998) Field Guide to Snakes and Other Reptiles of Southern Africa. Struik Publishers, pp. 399.
Bruton, M.J. (2013). Arboreality, excavation, and active foraging: novel observations of radiotracked woma pythons Aspidites ramsayi. Memoirs of the Queensland Museum - Nature 56:313-329.
Brock, G. T. (1941). The skull of Acontias meleagris, with a study of the affinities between lizards and snakes. Journal of the Linnean Society of London, Zoology 41: 71-88.
Cogger, H.G. (2014). Reptiles and Amphibians of Australia. CSIRO Publishing, pp. 1033.
Das, I. (2010). A Field Guide to the Reptiles of South-East Asia. New Holland Publishers, pp. 376.
Duellman, W.E. (1978). The Biology of an Equatorial Herpetofauna in Amazonian Ecuador. University of Kansas Publications, pp. 352.
Hagen, I.J., C.M. Bull (2011). Home ranges in the trees: radiotelemetry of the prehensile tailed skink, Corucia zebrata. Journal of Herpetology 45:36-39.
Kearney, M. (2003). Diet in the amphisbaenian Bipes biporus. Journal of Herpetology 37:404-408.
Kieckbush, M., S. Mecke, L. Hartmann, L. Ehrmantraut, M. O'Shea, H. Kaiser (2016). An inconspicuous, conspicuous new species of Asian pipesnake, genus Cylindrophis (Reptilia: Squamata: Cylindrophidae), from the south coast of Jawa Tengah, Java, Indonesia, and an overview of the tangled taxonomic history of C. ruffus (Laurenti, 1768). Zootaxa 4093:1-25.
O'Shea, M., Warrell D.A., Lalloo D.G. (1996). A Guide to the Snakes of Papua New Guinea. Independent Publishing House, pp.
O'Shea (2005). Venomous Snakes of the World. Princeton University Press, pp. 160.
O'Shea (2007). Boas and Pythons of the World. Princeton University Press, pp. 160.
O'Shea, M., F. Parker, H. Kaiser (2015). A new species of the New Guinea worm-eating snake, genus Toxicocalamus (Serpentes: Elapidae), from the Star Mountains of Western Province, Papua New Guinea, with a revised dichotomous key to the genus. Bull. Mus. Comp. Zool. 161:241-264.
McGuire, J.A., R.M. Brown, Mumpuni, A. Riyanto, N. Andayani (2007). The flying lizards of the Draco lineatus group (Squamata: Iguania: Agamidae): a taxonomic revision with descriptions of two new species. Herpetological Monographs 21:179-212.
Parpinelli, L., O.VA.V. Marques (2008). Seasonal and daily activity in the pale-headed blindsnake Liotyphlops beui (Serpentes: Anomalepidae) in southeastern Brazil. South American Journal of Herpetology 3:207-212.
Pinto, R.R., R. Fernandes (2012). A new blind snake species of the genus Tricheilostoma from Espinaço Range, Brazil and taxonomic status of Rena dimidiata (Jan, 1861) (Serpentes: Epictinae: Leptotyphlopidae). Copeia 1:37-48.
Russell D.A. (1967). Systematics and Morphology of American Mosasaurs. Bulletin of the peabody Museum of Natural History 23:1-241.
Schelich, H.H., W. Kästle, K. Kabisch (1996). Amphibians and Reptiles of North Africa. Koeltz Scientific Publishers, pp. 630.
Seigel, R.A., J. T. Collins (1993). Snakes: Ecology and Behavior. The Blackburn Press, pp. 414.
Smith, M.A. (1943). The Fauna of British India., Ceylon and Burma. Today and Tomorrow's Printers and Publishers, pp. 583.
Stuebing, R.B., R.F. Inger (1999). A Field Guide to the Snakes of Borneo. Natural History Publications, pp. 254.
