# Supplementary material for: The morphology of the inner ear of squamate reptiles and its bearing on the origin of snakes
Source: R Soc Open Sci. 2017 Aug 23;4(8):170685. doi: 10.1098/rsos.170685 (PMC5579127; doi:10.1098/rsos.170685)
Supplement: Supplementary material S5 [file rsos170685supp5.txt]

Royal Society Open Science

The morphology of the inner ear of squamate reptiles and its bearing on the origin of snakes 

Alessandro Palci1,2*, Mark N. Hutchinson1,2,3,  Michael W. Caldwell4, and Michael S. Y. Lee1,2
1 South Australian Museum, Adelaide, SA, Australia.
2 College of Science and Engineering, Flinders University, Adelaide, SA, Australia.
3 School of Biological Sciences, University of Adelaide, Adelaide, SA, Australia.
4 Department of Biological Sciences, University of Alberta, Edmonton, AB, Canada.
*Email: alessandro.palci@flinders.edu.au


#Place your curveslide.csv in the directory (to define sliding semilandmarks), read landmark dataset, and run procrustes superimposition:
mydata <- readland.nts("data.nts")
CURVES <- as.matrix(read.csv("curveslide.csv", header=T))
Y <- gpagen(mydata, curves = CURVES)

#To import classifiers (groups and labels) from an excel csv file (e.g. an Excel file named "habitat" with 3 columns named: ID, Species, Ecology):
classifier <- read.csv("habitat.csv", header=T, row.names=1)

#Define a group "gp":
 gp <- as.factor(paste(classifier$Ecology))

#To add species names from csv file to the PCA plot (note that species is different from Species; Species is the column from the csv file):
species <-as.factor(paste(classifier$Species))

#To run a PCA using the package geomorph:
PCA <- plotTangentSpace(Y$coords, axis1 = 1, axis2 = 2, warpgrids = TRUE, mesh = NULL, label = species, groups = gp, legend = FALSE)

#To obtain a 3D plot with PC1, PC2 and PC3:
PC1<-PCA$pc.scores[,1]
PC2 <- PCA$pc.scores[,2]
PC3 <- PCA$pc.scores[,3]
PCA3Dplot <- plot3d(PC1, PC2, PC3, type = "s", size= 1)

#To run a phylogenetic PCA:
#import a tree (with branch lengths) using phylotool package:
#load phylotools package
tree <- read.tree(text = "(((A,B),(C,D)),E);") ## you can also use: tree <- read.newick(file=“tree.txt”)
# convert Procrustes aligned coordinates into a matrix (2d array) using geomorph package:
matrix <- two.d.array(Y$coords)
#load package phytools then:
phyloPCA <- phyl.pca(tree, matrix, method = "BM", mode = "corr")    ## Note method="lambda" does not work for large datasets (too many variables).
#note, the first step of this analysis calculates PCAs for all landmark coordinates.
#to get the actual phylo-PCA scores for the specimens type:
phyloPCAscores <- as.data.frame(phyloPCA$S)
phyloPCAscores$names <- row.names(phyloPCAscores)
#to plot the results of the phyloPCA (first two PCs):
plot(phyloPCAscores$PC1, phyloPCAscores$PC2, main = "Scatterplot phyloPCAscores", xlab="PPC1", ylab ="PPC2", pch=19)
col.gp <- rainbow(length(levels(gp))) 
names(col.gp) <- levels(gp)
col.gp <- col.gp[match(gp, names(col.gp))]
text(phyloPCAscores$PC1, phyloPCAscores$PC2+0.01, labels=phyloPCAscores$names, col= col.gp, cex=0.7)

#To test for significant correlation between PC1 and centroid size (CS) (3 methods available: pearson, kendall, spearman):
corr1<-cor.test(Y$Csize,PCA$pc.scores[,1], method="pearson")

#Procrustes ANOVA to test for correlation between shape and a factor (e.g. groups) Y~a, 1000 iterations.
#Load package geomorph, and make sure you have a tree (tree; see example above), your dataset of procrustes aligned coordinates (Y), and the proper classifiers
#ready (group), then type:
gdf1 <- geomorph.data.frame(coords = Y$coords, group =  group)
procD.lm(coords ~ group, data = gdf1, iter = 999)

##Phylogenetic Procrustes ANOVA. 
gdf2 <- geomorph.data.frame(coords = Y$coords, group =  group, phy = tree) 
procD.pgls(coords ~ group, phy = phy, data = gdf2, iter = 999, RRPP = TRUE)


#To test for phylogenetic signal:
#load phylotools package to import tree, e.g. (((A,B),(C,D)),E);
tree <- read.tree(text = "(((A,B),(C,D)),E);") ## you can also use: tree <- read.newick(file=“tree.txt”)
phylo<-physignal(Y$coords, tree, iter=999, seed=NULL) 

#The trees that were used are:
#Tree1, only extant taxa
(Dibamu:205.137518,(((Pygopu:29.601763,Aprasi:29.601763):107.754524,Thecad:137.356287):64.733096,((Aconti:97.338811,((Ctenot:29.858324,Lerist:29.858323):45.437026,(Coruci:28.915142,Tiliqu:28.915142):46.380209):22.043459):99.526633,((Bipes:153.760253,Latast:153.760254):34.53541,((((Helode:99.6,(Anniel:61.035117,Anguis:61.035115):38.564884):14.531043,(Shinis:104.548848,Varanu:104.548848):9.582194):67.875286,((Intell:36.203795,Ctenop:36.203796):69.348623,Draco:105.55242):76.45391):2.554402,((Trilep:122.726507,(Acutot:53.007933,Anilio:53.007933):69.718573):5.366096,(Liotyp:124.749313,((Aniliu:79.807255,Tropid:79.807256):12.892745,((((Cylind:29.196147,Anomoc:29.196146):15.23841,Teretr:44.434557):23.245737,((Xenope:52.413158,(Loxoce:33.415602,(Python:22.666454,(Aspidi:16.186894,Moreli:16.186894):6.479561):10.749148):18.997556):10.520306,(Calaba:45.35723,(Candoi:40.361993,(Eryx:39.649248,Eunect:39.649247):0.712745):4.995237):17.576233):4.74683):19.816359,(Acroch:80.59172,(Pareas:64.244378,((Causus:42.826599,Trimer:42.8266):18.533589,((((Enhydr:16.600877,Myron:16.600877):7.257715,Erpeto:23.858592):1.461239,(Fordon:23.311056,Cerber:23.311058):2.008773):29.436827,(((Homoro:44.458162,Psammo:44.458161):3.398988,(Callio:38.956234,(Naja:35.465743,(Latica:30.484312,(Toxico:29.440815,(Suta:28.199266,((Acanth:26.833772,(Pseudo:25.696139,((Brachy:21.265014,Simose:21.265014):2.725895,Vermic:23.990908):1.705231):1.137633):0.780562,((Echiop:20.737569,(Hoploc:10.935505,Notech:10.935506):9.802064):3.286379,(Hemias:22.439669,((Emydoc:11.06819,Aipysu:11.06819):7.759634,((Ephalo:5.461083,Parahy:5.461083):10.671339,(Hydrel:15.344251,Hydrop:15.344251):0.788171):2.695402):3.611845):1.58428):3.590386):0.584931):1.24155):1.043496):4.981433):3.490489):8.900917):5.110857,(((Ahaetu:31.384738,(Chryso:29.908725,Dendre:29.908725):1.476013):13.482098,(Oligod:40.343844,((Lycodo:31.360013,Boiga:31.360011):1.947528,((Oxybel:23.448132,Leptop:23.448132):8.857352,Panthe:32.305485):1.002055):7.036303):4.522992):3.818363,(Natrix:47.690078,Dipsas:47.69008):0.995119):4.282809):1.78865):6.603531):2.884189):16.347343):6.904932):5.203348):32.049313):3.343289):56.468129):3.734934):8.569779):5.223939):3.048135)


#Tree2, all taxa (living and fossil), Dinilysia sister to Alethinophidia:
(Dibamu:205.137518,(((Pygopu:29.601763,Aprasi:29.601763):107.754524,Thecad:137.356287):64.733096,((Aconti:97.338811,((Ctenot:29.858324,Lerist:29.858323):45.437026,(Coruci:28.915142,Tiliqu:28.915142):46.380209):22.043459):99.526633,((Bipes:153.760253,Latast:153.760254):34.53541,((((Helode:99.6,(Anniel:61.035117,Anguis:61.035115):38.564884):14.531043,(Shinis:104.548848,Varanu:104.548848):9.582194):67.875286,((Intell:36.203795,Ctenop:36.203796):69.348623,Draco:105.55242):76.45391):2.554402,(Platec:75.31,((Trilep:122.726507,(Acutot:53.007933,Anilio:53.007933):69.718573):5.366096,(Liotyp:124.749313,(Dinily:25.12,((Aniliu:79.807255,Tropid:79.807256):12.892745,((((Cylind:29.196147,Anomoc:29.196146):15.23841,Teretr:44.434557):23.245737,((Xenope:52.413158,(Loxoce:33.415602,(Python:22.666454,(Aspidi:16.186894,Moreli:16.186894):6.479561):10.749148):18.997556):10.520306,(Calaba:45.35723,(Candoi:40.361993,(Eryx:39.649248,Eunect:39.649247):0.712745):4.995237):17.576233):4.74683):19.816359,(Acroch:80.59172,(Pareas:64.244378,((Causus:42.826599,Trimer:42.8266):18.533589,((((Enhydr:16.600877,Myron:16.600877):7.257715,Erpeto:23.858592):1.461239,(Fordon:23.311056,Cerber:23.311058):2.008773):29.436827,(((Homoro:44.458162,Psammo:44.458161):3.398988,(Callio:38.956234,(Naja:35.465743,(Latica:30.484312,(Toxico:29.440815,(Suta:28.199266,((Acanth:26.833772,(Pseudo:25.696139,((Brachy:21.265014,Simose:21.265014):2.725895,Vermic:23.990908):1.705231):1.137633):0.780562,((Echiop:20.737569,(Hoploc:10.935505,Notech:10.935506):9.802064):3.286379,(Hemias:22.439669,((Emydoc:11.06819,Aipysu:11.06819):7.759634,((Ephalo:5.461083,Parahy:5.461083):10.671339,(Hydrel:15.344251,Hydrop:15.344251):0.788171):2.695402):3.611845):1.58428):3.590386):0.584931):1.24155):1.043496):4.981433):3.490489):8.900917):5.110857,(((Ahaetu:31.384738,(Chryso:29.908725,Dendre:29.908725):1.476013):13.482098,(Oligod:40.343844,((Lycodo:31.360013,Boiga:31.360011):1.947528,((Oxybel:23.448132,Leptop:23.448132):8.857352,Panthe:32.305485):1.002055):7.036303):4.522992):3.818363,(Natrix:47.690078,Dipsas:47.69008):0.995119):4.282809):1.78865):6.603531):2.884189):16.347343):6.904932):5.203348):16.0246565):16.0246565):3.343289):28.2340645):28.2340645):3.734934):8.569779):5.223939):3.048135)
 
#Tree3, all taxa (living and fossil), Dinilysia sister to Ophidia:
(Dibamu:205.137518,(((Pygopu:29.601763,Aprasi:29.601763):107.754524,Thecad:137.356287):64.733096,((Aconti:97.338811,((Ctenot:29.858324,Lerist:29.858323):45.437026,(Coruci:28.915142,Tiliqu:28.915142):46.380209):22.043459):99.526633,((Bipes:153.760253,Latast:153.760254):34.53541,((((Helode:99.6,(Anniel:61.035117,Anguis:61.035115):38.564884):14.531043,(Shinis:104.548848,Varanu:104.548848):9.582194):67.875286,((Intell:36.203795,Ctenop:36.203796):69.348623,Draco:105.55242):76.45391):2.554402,(Platec:75.31,(Dinily:58.62,((Trilep:122.726507,(Acutot:53.007933,Anilio:53.007933):69.718573):5.366096,(Liotyp:124.749313,((Aniliu:79.807255,Tropid:79.807256):12.892745,((((Cylind:29.196147,Anomoc:29.196146):15.23841,Teretr:44.434557):23.245737,((Xenope:52.413158,(Loxoce:33.415602,(Python:22.666454,(Aspidi:16.186894,Moreli:16.186894):6.479561):10.749148):18.997556):10.520306,(Calaba:45.35723,(Candoi:40.361993,(Eryx:39.649248,Eunect:39.649247):0.712745):4.995237):17.576233):4.74683):19.816359,(Acroch:80.59172,(Pareas:64.244378,((Causus:42.826599,Trimer:42.8266):18.533589,((((Enhydr:16.600877,Myron:16.600877):7.257715,Erpeto:23.858592):1.461239,(Fordon:23.311056,Cerber:23.311058):2.008773):29.436827,(((Homoro:44.458162,Psammo:44.458161):3.398988,(Callio:38.956234,(Naja:35.465743,(Latica:30.484312,(Toxico:29.440815,(Suta:28.199266,((Acanth:26.833772,(Pseudo:25.696139,((Brachy:21.265014,Simose:21.265014):2.725895,Vermic:23.990908):1.705231):1.137633):0.780562,((Echiop:20.737569,(Hoploc:10.935505,Notech:10.935506):9.802064):3.286379,(Hemias:22.439669,((Emydoc:11.06819,Aipysu:11.06819):7.759634,((Ephalo:5.461083,Parahy:5.461083):10.671339,(Hydrel:15.344251,Hydrop:15.344251):0.788171):2.695402):3.611845):1.58428):3.590386):0.584931):1.24155):1.043496):4.981433):3.490489):8.900917):5.110857,(((Ahaetu:31.384738,(Chryso:29.908725,Dendre:29.908725):1.476013):13.482098,(Oligod:40.343844,((Lycodo:31.360013,Boiga:31.360011):1.947528,((Oxybel:23.448132,Leptop:23.448132):8.857352,Panthe:32.305485):1.002055):7.036303):4.522992):3.818363,(Natrix:47.690078,Dipsas:47.69008):0.995119):4.282809):1.78865):6.603531):2.884189):16.347343):6.904932):5.203348):32.049313):3.343289):14.11703225):14.11703225):28.2340645):3.734934):8.569779):5.223939):3.048135)


#To run a CVA analysis with 1000 rounds of permutation test of the Mahalanobis distances (from the pooled within-group covariance matrix) and Euclidean distance between group means, start package "Morpho" and type:
myCVA <- CVA(Y$coords, gp, rounds=1000)


#To classify a specimen based on a PCA of several specimens (including the one that needs to be classified). This method allows the specimen to fall outside of the provided groups:
#Create a new nts file where the specimen to be classified is the last in the list (data2.nts).
#Create two csv files, in one every species is assigned a habitat preference, and the species of interest is the last in the list (habitat81.csv), in the other the species of interest is missing (habitat80.csv)
library("geomorph", lib.loc="~/R-3.3.2/library")
library("Morpho", lib.loc="~/R-3.3.2/library")
mydata2 <- readland.nts(“data2.nts")   #note: data2.nts is a dataset where the specimen to be classified is the last (81st in this case).
CURVES <- as.matrix(read.csv("curveslide.csv", header=T))
Y <- gpagen(mydata2, curves = CURVES)
classifier <- read.csv("habitat81.csv", header=T, row.names=1)
species <-as.factor(paste(classifier$species))
classifier2 <- read.csv("habitat80.csv", header=T, row.names=1)
gp2 <- as.factor(paste(classifier2$ecology))  ## Note: here gp2 is a table providing groups for all taxa except the one that needs to be classified, which is missing from the table altogether.
PCA <- plotTangentSpace(Y$coords, axis1 = 1, axis2 = 2, warpgrids = TRUE, mesh = NULL, label = species, groups = gp2, legend = FALSE)
dini <- matrix(PCA$pc.scores[81,1:2], nrow = 1, ncol=2)
mat <-matrix(PCA$pc.scores[1:80,1:2], nrow=80, ncol=2)
class <- typprobClass(dini, mat, groups=gp2, small=TRUE, method="w", cv=TRUE)
summary.data.frame(class)
