# Supplementary material for: The morphology of the inner ear of squamate reptiles and its bearing on the origin of snakes
Source: R Soc Open Sci. 2017 Aug 23;4(8):170685. doi: 10.1098/rsos.170685 (PMC5579127; doi:10.1098/rsos.170685)
Supplement: Supplementary material S6 - Table S3 [file rsos170685supp6.xlsx]

## Sheet: Supplementary Table S3 - 10PCs
Scores of the first 10 ordinary principal components.
	PC1	PC2	PC3	PC4	PC5	PC6	PC7	PC8	PC9	PC10
Acanth	0.0342907	-0.021341	0.0432923	0.0271213	-0.0144499	0.0118718	-0.0296973	0.0102575	-0.0144131	0.0114298
Aconti	-0.139499	-0.00797208	-0.0678115	-0.0223035	-0.00676142	0.0111825	0.0102548	-0.00671333	-0.0578156	0.0154937
Acroch	0.0371362	0.058966	-0.00804736	-0.0511448	-0.0437319	0.0465751	0.050327	-0.00460509	0.0399752	0.0584425
Acutot	-0.0327327	0.0843407	0.135205	0.0240259	0.10758	-0.00303586	0.00733684	-0.0402461	-0.0106599	0.0648581
Ahaetu	0.118761	-0.0862723	0.00768613	-0.0154455	0.0820009	0.0183941	0.0193556	-0.0590645	-0.0385853	-0.0392687
Aipysu	0.0547299	0.0187448	0.0172403	-0.0018456	-0.0347689	0.0151213	-0.0198194	-0.004001	-0.0137989	0.00435021
Anguis	-0.0772186	-0.0335983	-0.0479981	-0.0142168	0.0373756	0.0103868	0.00822624	-0.0242181	-0.0129452	-0.00118766
Anilio	-0.0266023	0.15551	0.0908118	-0.00889784	0.0520435	0.00203556	-0.0284904	0.0188036	-0.0102448	-0.0392619
Aniliu	-0.0943239	-0.033281	0.0360702	0.00897392	0.0468158	0.0160921	-0.0099945	0.00122282	0.00218936	0.0143284
Anniel	-0.117661	-0.0290336	-0.0626248	-0.0226426	-0.00663806	0.0601125	0.0238087	-0.0303155	-0.0505897	0.0392005
Anomoc	-0.074368	0.0411909	0.0561883	-0.0219255	0.0584763	0.0389801	0.0101557	0.00759863	-0.00325338	0.00260566
Aprasi	-0.0740577	0.0108624	-0.0425612	-0.0422387	-0.0232731	0.00249647	0.0376157	0.0198563	-0.0305952	0.00305751
Aspidi	-0.0685281	-0.0165734	0.0555804	0.0458368	-0.045253	0.00783859	-0.045859	-0.0161583	-0.0167569	0.00122799
Bipes	-0.166454	0.0238914	-0.121116	-0.0652907	0.0410477	0.100539	-0.00173722	0.0612487	-0.00811733	-0.0217723
Boiga	0.133091	0.00843577	3.3422e-05	-0.044801	-0.0175795	0.0370799	0.0157759	-0.0170184	0.0361749	0.0219028
Brachy	0.0750014	0.0503885	0.0443643	-0.0339499	-0.0342122	-0.027067	0.0352789	0.0172724	0.0152377	-0.01032
Calaba	-0.0253924	0.100561	0.0763351	-0.00883998	-0.104408	0.0148642	0.0207785	0.000726869	-0.0142283	-0.0504291
Callio	-0.0125192	-0.0635825	0.0220358	0.0317075	0.0295643	-0.0298771	-0.0047763	0.0496631	-0.0248754	0.00450422
Candoi	0.00412983	-0.00392688	0.0401246	0.00180068	-0.0353041	-0.0125543	0.00996941	-0.0241	0.0187254	-0.0125613
Causus	0.0775835	0.00381588	0.00146671	-0.0306056	-0.0259594	0.0129353	0.00557557	0.00582074	0.0341696	0.00942446
Cerber	-0.0415103	-0.0529607	-0.00243684	-0.000220392	0.00239827	0.00658528	0.017483	0.00920653	0.0127512	0.0294885
Chryso	0.132612	-0.051977	-0.0374235	-0.00625652	0.0397792	0.00787809	-0.00297391	-0.0311073	0.00374455	-0.0225496
Coruci	-0.0472829	0.0287576	-0.0056641	0.00105557	-0.0426754	0.0035425	-0.0446457	-0.0169204	-0.0224124	0.0206613
Ctenop	0.0160719	0.0869937	-0.103097	-0.0575356	-0.00419479	-0.0639899	-0.00380498	0.00667051	-0.0207616	-0.0384907
Ctenot	0.0098063	0.0404415	-0.014874	-0.0361903	-0.00842699	-0.0224071	0.0313948	-0.008893	-0.0119848	0.0136811
Cylind	-0.151821	-0.0295911	-0.000666562	0.00300084	0.0361589	-0.00787768	0.00503161	0.0274725	0.0354959	-0.0209093
Dendre	0.13527	-0.0496726	-0.0198464	-0.0118914	0.0383196	0.0137541	0.0102404	-0.0304962	-0.0043707	-0.0141228
Dibamu	-0.0854741	-0.0288194	0.0642572	0.0070755	0.0316024	-0.010537	0.0164609	-0.0633774	-0.0282303	-0.0154405
Dinily	-0.165609	-0.0939443	0.0189314	0.0356169	-0.000229407	0.0154732	-0.0104592	-0.0236034	0.0343432	-0.0357642
Dipsas	0.0634221	0.0173011	-0.0240544	-0.0420615	-0.0269228	0.0117611	0.0253666	-0.00954282	0.0508846	-0.025626
Draco	0.0100183	0.0904585	-0.135508	-0.0683903	0.0323496	-0.0412273	-0.0270486	-0.0196794	0.00929581	-0.00313747
Echiop	0.0576702	-0.0221104	0.014773	0.00192338	-0.0112755	-0.0139078	-0.0174198	0.0254101	-0.00747356	-0.00924763
Emydoc	0.0490627	0.0122557	-0.0155047	-0.0234428	-0.0220032	-0.000625929	-0.00920318	0.00143519	-0.0187025	0.000246633
Enhydr	-0.0192413	-0.104618	0.0143027	0.017048	0.00612868	0.0211257	-0.0192382	0.0108819	0.0136646	0.0180624
Ephalo	0.0446598	0.074044	-0.0699365	0.194305	-0.00626935	0.0335406	0.037946	0.00268405	-0.0146042	0.00317933
Erpeto	-0.0188889	-0.0761373	0.0127877	-9.90082e-05	-0.0129675	0.0091176	0.0107796	0.00848902	0.000898687	0.0146343
Eryx	-0.078624	0.0539145	0.0613843	-0.00359096	-0.0495438	-0.0267031	0.0381671	-0.0355154	0.0130487	-0.0391536
Eunect	-0.0581713	0.00657739	0.0719647	0.0220629	-0.00829721	-0.0168304	-0.00274898	-0.041034	-0.000434595	0.00751698
Fordon	-0.0931262	-0.0281226	-0.0253724	-0.00851239	-0.0442669	0.0212332	0.00677919	-0.00561922	0.0324093	-0.00451874
Helode	-0.0655182	0.0284599	-0.0306053	0.0225999	-0.0434819	-0.0124085	-0.0454792	-0.0172345	-0.0254587	0.0113952
Hemias	0.0725913	-0.0529778	0.0177132	0.0175583	0.0135863	-0.00538088	-0.0217338	0.0253908	-0.00156058	0.00713705
Homoro	0.0397898	0.0142778	0.0615326	0.00925283	0.000384254	-0.00751532	-0.0240007	0.037561	-0.0342079	0.00102096
Hoploc	0.0662361	-0.0183429	0.00281074	0.00748305	-0.030626	0.00284357	-0.0333017	0.00570256	-0.00477933	0.00392189
Hydrel	-0.00268197	-0.0218172	-0.0170863	-0.0022982	-0.0322144	0.00545837	0.0121083	0.0116534	-0.0111469	0.00926208
Hydrop	0.0581765	-0.00610393	0.0180911	0.00839689	-0.0278982	0.00246533	-0.0465628	0.0161005	-0.0446686	-0.00390008
Intell	0.0259043	0.0512126	-0.109594	-0.0539879	0.00690818	-0.0537473	-0.0332366	-0.0128074	0.0170667	-0.00801943
Latast	-0.0149909	0.00600652	-0.0733628	-0.0189143	0.0167334	-0.0452059	-0.023457	-0.0231331	-0.00234512	0.0161382
Latica	0.031968	0.0452523	-0.0329838	0.00576192	-0.102747	0.000909386	-0.00692213	0.00940271	-0.043886	4.34386e-05
Leptop	0.135752	-0.0327598	-0.0166644	-0.020503	0.0435997	0.0172835	0.00865641	-0.0344747	0.00320818	-0.023777
Lerist	-0.0597252	-0.0120526	-0.00139024	-0.00913873	0.013885	-0.0313372	0.0265225	-0.00692141	-0.045273	0.00776398
Liotyp	0.0160164	0.17673	0.0673092	-0.0605385	0.0813868	0.0424544	0.00594973	0.0280647	0.00353969	0.000586663
Loxoce	-0.11959	-0.0361486	0.0105274	0.0105698	-0.00530812	0.00278191	-0.00123112	0.00544824	0.0218929	-0.028848
Lycodo	0.0652596	-0.0451232	-0.00024888	-0.00168284	-0.0087426	0.00909783	-0.0154796	0.0239661	0.00124543	0.00998372
Moreli	-0.0160526	0.0265506	0.0377544	0.00946348	-0.0638809	0.0067088	0.0158062	-0.0428299	-0.0168209	-0.00660591
Myron	-0.0908125	-0.0765248	-0.012109	0.0166334	-0.0028245	0.0061872	-0.0110361	0.00947906	0.0233517	0.00216125
Naja	0.0804622	-0.0214513	0.0168134	-0.011689	0.00134537	0.0162295	-0.0266108	0.0272578	-0.0047496	0.00554185
Natrix	0.0885269	-0.0369233	0.016682	0.000124923	-0.00705812	-0.00719533	-0.00896802	-0.0118651	0.0124723	0.00427598
Notech	0.0685178	-0.0604909	0.00640915	0.01129	-0.00191563	-0.0103282	-0.0274136	0.0252675	-0.00636808	0.00321654
Oligod	0.0301969	-0.0305768	-0.00790368	-0.0206113	-0.0195312	0.00298382	0.0112193	0.0258906	0.034401	-0.00296386
Oxybel	0.120036	-0.0495756	0.00164724	-0.0276673	0.0347403	0.0122067	0.0152662	-7.9353e-05	-0.0396331	-0.0136012
Panthe	0.0757247	-0.0245394	0.000353075	-0.0137127	-0.011541	0.00290449	0.011011	-0.00363649	0.0291526	0.018023
Parahy	0.0353753	-0.014822	-0.00410126	-0.00106186	-0.0353681	0.00898475	0.000318441	0.0107442	-0.024734	0.0174868
Pareas	0.0196266	-0.0368236	0.0199912	-0.0141905	0.000926948	-0.000380911	0.0299945	0.0206235	0.00723179	-0.0175697
Platec	-0.038116	0.0428621	-0.0470256	0.0284554	0.0130599	0.040155	-0.129025	-0.0424512	0.0408673	-5.81539e-05
Psammo	0.0781217	-0.0571287	0.0189778	-0.00745386	0.032711	-0.0160523	0.0134864	-0.0158226	-0.0228505	-0.0314469
Pseudo	0.0416306	-0.0315935	0.00838594	0.0149625	0.00832762	-0.00517315	-0.0293751	0.0377809	0.00831778	-0.00569205
Pygopu	-0.0247389	0.0179253	0.00310677	-0.0115108	0.0144741	-0.0405384	0.0457911	0.0252173	-0.0143757	0.00242986
Python	-0.0503776	0.0151444	0.0732188	0.0360354	-0.0365506	0.00389737	-0.00624195	-0.0263361	0.0311271	0.0162721
Shinis	0.00812972	0.0376811	-0.0370624	-0.0238249	-0.0136261	-0.0096128	-0.0149751	-0.029003	0.00809182	0.0211424
Simose	-0.0336283	-0.057726	0.0150568	0.00957814	0.0176288	-0.032115	0.00768063	0.0356171	0.0142597	-0.004177
Suta	0.0424473	0.0490646	-0.0804997	0.1942	0.020412	0.0161174	0.056365	0.024554	0.0030425	-0.0118718
Teretr	-0.114038	-0.0213343	-0.029584	-0.0267263	0.0259867	0.0365193	0.0198296	0.0162278	0.0257973	0.00657502
Thecad	0.0334809	-0.00684731	-0.0221322	-0.0171986	0.0331283	0.0122755	0.00326548	-0.0195966	0.0207966	0.0162295
Tiliqu	-0.0488964	-0.0118648	-0.0197366	0.013409	0.02887	-0.165106	0.0133944	0.0134211	0.0158262	0.053876
Toxico	0.0134123	-0.00744478	0.000869196	-0.00135926	-0.00411937	-0.00874587	0.0192454	0.0387415	-0.00821851	0.0135732
Trilep	-0.0145907	0.152489	0.0604102	-0.00394196	0.029912	-0.0121617	-0.0168742	0.0234766	0.0200873	0.0030066
Trimer	0.0905135	-0.0327143	0.013624	-0.0247609	-0.0387822	0.0181651	0.026684	-0.0104808	0.0228679	0.0244637
Tropid	-0.00384182	-0.00924556	0.0399323	-0.00507003	0.00216485	0.000355655	0.0190218	0.013473	0.00674464	-0.0126144
Varanu	0.0741091	0.0989489	-0.097506	0.156811	0.0326575	0.000246351	0.00548651	-0.0146229	0.0267681	-0.00310827
Vermic	0.037572	-0.0334528	0.0524778	0.0090428	0.0119139	-0.0142178	-0.035607	0.047581	0.00998115	-0.0187133
Xenope	-0.136189	-0.050116	-0.00439058	0.0169988	-0.0107562	-0.0638846	0.0142368	-0.0198395	0.0257837	-0.0370951
