# Supplementary material for: The morphology of the inner ear of squamate reptiles and its bearing on the origin of snakes
Source: R Soc Open Sci. 2017 Aug 23;4(8):170685. doi: 10.1098/rsos.170685 (PMC5579127; doi:10.1098/rsos.170685)
Supplement: Supplementary material S8 - Table S4 [file rsos170685supp8.xlsx]

## Sheet: Supplementary material S8
Scores of the first 10 phyogenetic principal components when the tree adopted had Dinilysia as the sister taxon to Alethinophidia.
	PC1	PC2	PC3	PC4	PC5	PC6	PC7	PC8	PC9	PC10
Acanth	-10.2061	-63.1652	28.8135	23.2123	10.3191	27.3287	39.9555	13.7531	22.1069	-35.8442
Aconti	34.2994	44.3778	-0.141836	-35.2402	23.1096	-27.6395	9.58353	-7.02455	19.8285	-4.37638
Acroch	-93.8452	-6.82185	-13.2231	-19.5278	-19.8232	31.1761	18.877	-14.5703	21.2142	13.2225
Acutot	7.87875	-77.2602	30.4272	30.5091	50.0642	41.817	-36.9864	-60.913	2.60026	15.5129
Ahaetu	-6.20384	-137.226	-28.882	16.2147	-13.4553	-54.0023	40.8525	-24.0431	-22.953	-24.5161
Aipysu	-53.3204	-40.8985	25.4447	17.8544	4.90172	3.21759	43.3584	15.8551	-4.45868	-22.1289
Anguis	35.6755	-0.0281026	-16.4848	-11.964	-2.11213	-9.05585	7.42248	-18.3681	6.24979	-5.07401
Anilio	-36.0481	0.860535	45.0266	26.9399	64.7847	18.8775	-43.2153	1.95834	-26.2227	29.9444
Aniliu	53.5143	-20.6892	19.0578	-3.83349	23.6046	14.9366	18.6888	-22.2018	-14.0661	12.999
Anniel	25.5987	22.7722	4.46422	-46.823	9.96556	-5.89178	46.2307	-56.15	14.9573	14.957
Anomoc	12.1133	-17.4896	20.9287	-19.791	47.929	7.56825	-11.7057	-32.3462	-18.6934	21.8315
Aprasi	-11.252	28.693	-27.3483	-17.0076	31.2395	-21.0498	7.42596	10.4962	17.77	-22.9765
Aspidi	30.6044	-5.95617	54.4371	10.6027	15.2242	19.4007	35.6205	21.6936	-2.16922	2.32588
Bipes	26.9269	82.3143	5.80794	-81.5783	10.2276	-23.396	-8.84985	-32.0076	14.2945	-7.51784
Boiga	-93.6553	-70.6768	-5.71306	-0.382029	-42.9113	7.03488	30.4365	-1.21555	-12.1538	-5.6221
Brachy	-84.1795	-35.5096	-21.0207	45.4541	18.6965	21.5514	26.8944	13.6901	-29.0928	-13.8715
Calaba	-73.0419	19.8201	14.3697	20.0522	66.0764	15.257	28.166	21.7912	-6.1343	-70.2851
Callio	38.9439	-51.7776	-6.06683	40.014	24.2236	-0.676445	40.629	21.5859	4.8233	8.75287
Candoi	-19.3509	-34.5408	-6.79537	26.8315	4.34424	37.1905	32.4069	15.107	-3.58222	-16.579
Causus	-62.5312	-49.7844	-3.19583	13.4434	-26.6482	14.2883	24.137	9.40286	-9.176	-10.7007
Cerber	18.5695	-27.0183	-16.6332	0.134989	0.0707144	17.6612	37.1328	-7.4877	17.1786	-13.7116
Chryso	-44.3214	-96.2094	-12.7592	29.0379	-50.8605	-40.2585	36.2039	1.25403	-25.339	-13.6833
Coruci	-9.33082	10.7054	33.8569	-8.83211	-1.277	-7.88757	20.0551	24.348	3.98289	-7.69967
Ctenop	-71.901	30.6452	-46.8642	31.6386	11.5392	-20.4247	-1.6424	26.0516	16.8781	16.5121
Ctenot	-44.0324	-18.4784	-30.3682	12.7185	3.61724	-5.96529	18.0728	13.6654	7.25859	-0.177778
Cylind	79.8325	25.8494	-24.8041	-7.87281	6.88631	17.5873	-2.57428	5.91149	-6.57313	4.00607
Dendre	-50.3485	-103.548	-20.104	22.1803	-36.1379	-34.3355	38.5929	-3.70092	-4.21717	-21.9484
Dibamu	56.8253	-39.2111	-2.36899	17.4864	44.3296	12.8207	23.6455	-23.6063	-32.3004	-6.37689
Dipsas	-72.0808	-18.6933	-22.128	14.0106	-33.0293	8.2855	16.9264	7.24939	-41.852	-25.2178
Draco	-68.8562	19.8301	-26.6399	-3.80917	-36.7097	-18.4506	-45.3143	9.78089	11.1466	13.5779
Echiop	-23.7902	-50.1057	4.34399	36.0074	1.7367	-1.53372	41.7311	37.4437	-9.72477	-1.93674
Emydoc	-47.5319	-31.5851	-11.7007	5.75906	-5.1351	-16.0119	27.1337	34.0862	13.0647	-13.4597
Enhydr	41.658	-61.7732	4.89028	-0.836491	-15.1485	16.2515	50.1842	1.80322	0.593794	-20.2118
Ephalo	-18.0537	-6.57267	33.1085	62.2218	-8.49568	-5.57198	38.9356	-1.84628	25.5471	-10.8939
Erpeto	22.1013	-48.8289	-15.2308	4.56873	7.78672	22.8177	55.8549	2.96499	12.066	-19.4308
Eryx	-11.9863	20.9363	-19.6787	33.2642	45.3379	43.7287	12.8596	8.25183	-16.848	-34.2654
Eunect	22.7767	-31.417	17.5615	21.6381	19.6431	39.9826	14.2615	1.1377	1.22689	-7.28521
Fordon	16.6803	35.8856	-14.6612	-13.7986	-14.9758	17.4731	21.3496	3.39076	-1.6427	-27.4624
Helode	1.40204	32.8852	34.0649	18.3445	-1.5667	-2.99839	28.7528	24.5688	14.4878	-4.83435
Hemias	-9.02451	-84.0785	7.86121	28.5377	-12.5469	6.88992	33.9631	30.4198	6.46708	-13.7697
Homoro	-22.9412	-59.0058	35.5286	29.4103	40.3617	4.1012	22.292	28.697	-4.76017	-5.62925
Hoploc	-36.3949	-44.8434	14.9636	26.9974	-20.1433	2.78426	48.8554	32.5648	6.62337	6.20681
Hydrel	-23.3793	-5.39455	-3.26152	17.6155	0.666314	-7.48715	45.6893	4.16094	-1.54454	-3.53684
Hydrop	-31.4514	-45.8353	40.3063	21.4363	9.23541	-20.3118	48.6555	40.069	-14.5214	11.3398
Intell	-60.4366	6.76889	-28.8287	10.875	-36.636	4.48518	-14.5471	19.6993	6.94653	20.0406
Latast	-11.1884	-0.073045	-13.3455	22.4635	-30.1583	-0.856105	-3.4994	16.2866	11.9064	22.3297
Latica	-74.1326	26.1809	12.1774	38.204	1.95784	-28.7977	88.7191	29.5691	8.44522	-4.54034
Leptop	-53.069	-103.25	-14.1229	19.4158	-36.0168	-28.5669	25.3393	-9.44415	-28.7505	-20.0259
Lerist	24.5463	-12.4143	-23.0154	8.80574	31.6278	-25.3181	11.6224	14.4481	-0.0717969	-14.4981
Liotyp	-91.7329	-21.2564	32.9451	-23.2071	66.262	-2.42063	-83.9941	-29.8739	-18.2726	27.1422
Loxoce	59.0805	21.0418	-5.89766	-5.83251	15.4317	6.77329	5.66719	22.4237	-13.8158	-11.607
Lycodo	-22.6451	-63.3323	5.17808	17.4816	-7.58564	13.4524	48.6877	24.6773	4.31433	-9.66858
Moreli	-30.3528	-0.648854	6.45183	23.1166	20.217	15.2356	52.3876	3.936	-2.57026	-18.4499
Myron	52.7634	-1.61215	-4.60922	-0.960366	-13.5499	0.864237	26.4116	4.95903	-6.32754	-22.6981
Naja	-38.7439	-76.9375	7.89501	2.26562	-1.54474	-10.0187	28.0554	25.7297	11.1215	-17.8368
Natrix	-35.5468	-81.1185	2.72467	34.6264	-26.2115	13.5908	35.9706	21.3677	-7.42461	-17.9177
Notech	-6.16456	-78.9511	-4.91806	23.0819	-10.7433	-6.02281	34.9009	43.6685	10.1811	-26.4054
Oligod	-30.8056	-29.3061	-17.4503	18.8635	-13.6082	26.1097	33.8914	23.7462	-0.565184	-13.0576
Oxybel	-39.7111	-105.901	-29.0993	6.33328	2.29359	-56.8485	36.5814	10.9839	15.423	0.121786
Panthe	-47.1512	-58.9561	-12.7825	22.2874	-22.7519	25.8791	29.8631	12.9511	3.8007	-21.2488
Parahy	-35.3997	-33.2982	6.37915	15.4029	2.66398	15.8062	57.4225	15.5647	15.4918	-2.67778
Pareas	-13.2476	-45.752	-16.2199	24.2039	17.3372	24.1842	35.4334	2.68399	-10.7935	-18.7252
Platec	2.54252	1.96092	70.6021	-21.1543	-68.236	7.54002	-39.0552	14.9854	-1.27139	-8.27417
Psammo	-12.3453	-86.6238	-17.9306	46.7857	1.8439	-17.7495	47.5612	-0.212527	-22.3416	-12.5084
Pseudo	-3.08419	-54.115	0.569188	23.4554	-8.15028	-4.77404	29.0955	35.0885	12.0742	-11.4054
Pygopu	-9.53824	-8.29376	-34.6444	33.7097	37.1621	9.9487	13.5891	15.0008	-0.584957	4.77651
Python	2.46193	-13.9638	23.1777	20.7534	3.97763	41.8963	38.459	-3.06637	-7.33821	-12.0913
Shinis	-36.8905	-0.231098	-6.82549	-1.10063	-23.8066	18.1084	9.21557	14.902	10.6278	20.6222
Simose	34.6261	-40.0054	-22.6201	29.2118	9.10854	29.9035	26.0216	17.8431	7.07788	-9.17344
Suta	-1.11476	-15.9468	5.76854	64.7853	-4.53741	-9.71047	41.5903	9.14722	12.4681	-15.3436
Teretr	30.015	22.2996	-15.4344	-23.3555	-9.26569	15.4291	24.5829	-43.5539	-11.0443	19.0607
Thecad	-24.2521	-55.4952	-15.6	-2.80249	-36.8219	4.32413	-8.61934	1.54992	12.1538	-16.7676
Tiliqu	12.7207	-3.48319	-48.3651	50.4418	6.10326	-0.696545	2.77258	22.8502	5.95045	19.7881
Toxico	-19.5638	-27.6879	-14.1996	19.4523	13.7339	9.94477	33.9151	17.8416	6.44711	-4.78257
Trilep	-60.9	2.41502	34.8531	35.5439	37.1885	47.7829	-46.5844	-5.88591	-6.90206	16.7766
Trimer	-57.2369	-64.6525	-19.3089	10.88	-20.3133	14.6848	53.6523	11.6356	4.09264	-13.0847
Tropid	-10.3563	-43.2503	-14.489	15.5639	21.8757	6.90765	21.6553	3.59983	-7.46538	-34.4826
Varanu	-38.6132	-6.30344	17.2376	60.3585	-41.8793	-2.5104	4.71131	15.2038	11.0659	10.5257
Vermic	-1.19344	-66.3601	15.8227	28.2039	12.4997	12.1755	16.668	32.3772	-13.9341	-25.9942
Xenope	68.7981	32.6001	-33.5181	39.6031	6.36082	12.3676	14.026	31.6905	-26.0411	1.18992
Dinily	101.386	12.4391	18.3138	-3.32224	-3.859	20.2892	46.891	-9.94606	-57.0747	-12.5384
Scores of the first 10 phyogenetic principal components when the tree adopted had Dinilysia as the sister taxon to Ophidia.
	PC1	PC2	PC3	PC4	PC5	PC6	PC7	PC8	PC9	PC10
Acanth	-8.37975	-64.5366	28.6808	22.4079	14.1838	-28.1753	-38.5269	-12.9521	27.2219	31.5889
Aconti	29.4697	47.2474	0.318603	-36.5681	18.4711	29.5758	-11.5863	7.23016	19.7683	0.43794
Acroch	-96.512	-13.7731	-15.4584	-18.1055	-16.0301	-32.9765	-18.9305	15.2713	19.1754	-18.1013
Acutot	12.6022	-76.7676	33.6222	25.8405	50.4712	-37.2257	44.0013	60.4248	0.32407	-14.229
Ahaetu	-0.308408	-139.555	-30.6023	20.6452	-9.90183	53.1282	-36.363	23.7072	-16.8068	26.5873
Aipysu	-54.1987	-45.7392	24.2414	18.9911	9.87487	-4.28688	-39.4937	-15.7253	-1.29976	23.4866
Anguis	33.7232	2.18323	-16.0722	-11.8674	-3.48197	9.42429	-7.12368	18.5089	6.66281	2.98393
Anilio	-38.3787	-1.34524	47.2056	22.5196	64.9094	-14.1765	53.3252	-4.62389	-18.6137	-30.9752
Aniliu	53.0007	-17.616	20.1161	-5.15653	25.5656	-13.9467	-14.8916	22.0044	-19.7341	-8.61606
Anniel	21.4457	24.2889	3.62257	-46.7441	10.3179	6.2692	-47.7369	57.4412	5.69097	-15.7905
Anomoc	11.2109	-17.1592	21.8736	-22.5744	48.1196	-4.13076	17.7897	31.1214	-18.1493	-20.2661
Aprasi	-14.5094	28.4163	-27.2688	-17.9991	28.4964	23.3558	-6.93668	-10.6347	23.507	18.8513
Aspidi	28.6974	-4.41739	55.3958	8.91522	17.3302	-20.3238	-35.2866	-21.3753	-8.65038	1.53975
Bipes	18.2628	84.5832	5.94629	-83.1397	3.92871	25.4437	6.19501	31.9203	19.1565	-0.724286
Boiga	-93.3365	-79.1527	-9.17159	3.96187	-36.8229	-10.0963	-27.9334	1.82379	-9.77058	7.33962
Brachy	-84.11	-42.19	-22.1604	47.1266	26.3792	-21.115	-17.5838	-14.1319	-25.0807	21.0028
Calaba	-76.6394	14.7639	14.0673	18.1221	71.4278	-12.2276	-19.3957	-22.9303	14.1487	67.9441
Callio	41.4258	-49.1441	-4.55272	39.7814	26.7056	0.272068	-38.6189	-21.5252	-2.03031	-6.61142
Candoi	-19.0629	-36.3996	-7.1736	27.5336	10.5044	-38.3148	-27.9403	-14.8844	0.510379	16.7149
Causus	-62.5179	-55.2601	-5.15784	16.0326	-21.7216	-16.3048	-21.7904	-8.82451	-6.90387	13.2313
Cerber	18.7655	-26.2953	-16.7716	0.491398	2.61854	-18.6851	-36.9108	8.31171	14.5981	12.6007
Chryso	-41.8875	-101.294	-14.9278	34.5753	-46.5063	36.7015	-34.1502	-0.996617	-23.9354	18.9821
Coruci	-13.115	9.34422	33.7089	-8.99723	-2.16588	7.37835	-20.6379	-24.2157	2.12232	8.87628
Ctenop	-75.642	27.0535	-46.3047	32.4891	10.417	21.2882	4.74898	-26.607	19.3755	-22.2707
Ctenot	-45.078	-21.842	-30.9277	14.1645	5.22841	5.89986	-15.1297	-13.8546	10.0846	-2.91805
Cylind	77.4484	31.7539	-22.9588	-9.19367	5.85838	-17.2912	3.55117	-6.26147	-8.85613	-2.68604
Dendre	-46.7179	-108.697	-22.2514	26.715	-32.4568	31.6179	-37.3168	4.23288	-2.39226	23.5942
Dibamu	57.9519	-35.9663	-0.914286	16.617	48.7276	-10.5244	-14.7021	22.5237	-31.1718	12.4897
Dipsas	-74.5784	-25.3669	-24.4257	17.6952	-26.9057	-10.2611	-11.0812	-7.13298	-36.5379	34.1234
Draco	-73.1635	15.4486	-26.6282	-2.23997	-41.5498	18.8727	45.1867	-9.69067	15.4351	-18.2693
Echiop	-23.2442	-52.7124	3.96981	37.5807	6.38009	-0.269769	-38.2083	-37.5262	-10.3783	4.65998
Emydoc	-48.1766	-35.4956	-12.8288	7.34612	-4.31541	14.8469	-26.6382	-33.9956	16.304	10.1851
Enhydr	43.5866	-60.1173	4.45096	0.262821	-11.6027	-18.6283	-50.6166	-0.72895	-4.89943	24.8207
Ephalo	-19.97	-7.78471	34.1321	62.7484	-5.19617	3.08567	-40.2083	2.58462	24.8126	6.46068
Erpeto	23.4353	-47.9879	-15.8076	5.29935	12.5758	-24.0729	-54.0794	-1.9965	12.0204	18.0739
Eryx	-14.6067	20.2541	-19.1551	31.7217	51.397	-41.454	-2.96326	-8.97228	-5.42659	35.7738
Eunect	23.2409	-30.349	18.6355	20.121	23.0583	-39.4879	-10.0164	-1.30103	3.79772	6.29344
Fordon	12.3126	36.7456	-15.0757	-13.447	-13.5249	-18.8401	-21.9316	-2.43891	-1.82606	30.3752
Helode	-3.52395	32.8205	34.9258	17.9785	-1.64483	1.74548	-29.5871	-24.3756	12.0178	3.15086
Hemias	-5.98213	-85.6367	7.32256	29.8079	-9.05687	-9.10819	-33.0738	-30.0043	7.1834	13.5472
Homoro	-21.4809	-61.2613	36.0443	27.9764	43.1696	-2.80764	-17.3206	-29.3475	-1.13441	6.32048
Hoploc	-36.4638	-48.1831	14.2263	29.0624	-16.0858	-6.30551	-49.178	-31.9394	1.21188	-5.84818
Hydrel	-25.291	-7.47743	-3.76744	18.9228	4.00481	6.07192	-44.654	-3.62012	-8.20776	8.39808
Hydrop	-31.8853	-49.1653	39.5874	22.6485	12.3019	18.8862	-46.4027	-40.3872	-20.1314	-6.09441
Intell	-63.4476	3.07055	-29.0667	12.7875	-37.7158	-5.71239	14.7345	-19.0469	4.16899	-20.6408
Latast	-13.1939	-0.655052	-12.5522	23.6429	-31.4362	-0.793481	2.20363	-15.8119	6.23161	-23.4104
Latica	-79.1255	20.5524	11.37	40.885	6.85213	25.593	-88.484	-28.9678	-0.908697	7.68707
Leptop	-50.2308	-108.902	-16.5311	24.2938	-31.0419	26.7142	-20.7908	9.39901	-22.1309	23.8881
Lerist	24.2703	-10.7979	-22.0125	8.10597	29.7413	27.3696	-9.27705	-14.9302	1.25073	16.1211
Liotyp	-92.3312	-27.4417	33.91	-28.1296	62.0992	9.53017	91.8882	27.1099	-10.3129	-26.921
Loxoce	56.3704	25.1049	-4.45943	-6.98464	15.2592	-6.55708	-4.08706	-23.0308	-12.7359	14.1526
Lycodo	-21.4496	-65.8757	4.07494	19.056	-2.4537	-15.9356	-46.9521	-24.0873	4.58414	8.97741
Moreli	-32.8623	-3.36393	6.07456	23.5122	26.1515	-16.0561	-47.8984	-3.96609	-1.38198	19.3346
Myron	51.3657	1.37583	-4.20733	-0.320658	-12.98	-2.17974	-27.117	-4.23756	-10.6467	28.9212
Naja	-36.4589	-80.6706	6.62877	3.48212	0.338938	9.05533	-27.3724	-25.5544	14.26	15.9888
Natrix	-33.2379	-85.045	1.39896	37.2805	-20.343	-16.2118	-33.2069	-20.6502	-5.19077	20.6153
Notech	-3.12717	-80.1119	-5.43364	24.4823	-8.70565	3.95729	-34.9715	-43.2387	12.3146	26.0875
Oligod	-31.3432	-32.1335	-18.4196	20.5177	-8.39198	-28.3698	-31.4288	-23.1918	0.923465	13.4459
Oxybel	-34.9472	-109.427	-30.7101	9.42784	2.87785	56.0209	-36.3629	-11.2941	16.4443	-4.01319
Panthe	-46.0562	-63.4076	-14.2578	24.5713	-17.0886	-28.1388	-27.3188	-12.0938	7.21194	21.0119
Parahy	-35.9374	-36.2878	5.40512	16.4507	7.55663	-17.8465	-56.313	-14.8771	12.0845	0.759804
Pareas	-12.3795	-47.4969	-16.9238	24.743	23.5536	-24.2721	-29.4245	-2.57357	-5.44378	19.8289
Platec	-1.61207	1.35664	71.3892	-21.6641	-73.3384	-10.1073	34.0631	-14.4294	-2.07228	9.9274
Psammo	-9.04558	-88.7807	-18.5559	49.6547	7.70163	16.7075	-41.6554	0.0377448	-21.0892	17.4473
Pseudo	-1.57976	-54.8839	0.663276	24.4197	-6.54992	2.74939	-29.4519	-34.8962	12.2006	9.83347
Pygopu	-10.1559	-8.71749	-33.7278	33.192	39.9276	-8.44202	-7.44905	-16.0475	2.35392	-6.3229
Python	1.06536	-14.8049	23.4977	20.7712	10.1811	-43.4214	-34.622	3.11654	-9.32014	15.2114
Shinis	-39.7048	-3.18121	-7.38026	0.14158	-22.6336	-20.0177	-9.23999	-14.6004	7.4042	-23.8021
Simose	36.4741	-37.4689	-21.6669	28.8036	12.3046	-30.6211	-23.8198	-17.3973	7.09009	8.89347
Suta	-2.36296	-16.291	6.42245	66.1652	-0.113404	7.5896	-40.2625	-8.60963	14.8002	12.6519
Teretr	26.6226	24.1908	-15.3271	-22.7037	-7.44482	-16.038	-23.9773	44.2641	-21.6568	-13.8904
Thecad	-23.2981	-57.9072	-16.5066	-1.34541	-36.9259	-5.76102	7.94356	-1.36062	18.0118	12.6049
Tiliqu	12.1759	-1.72015	-46.4944	51.1864	7.22073	0.542219	0.331167	-23.2767	3.80821	-20.5635
Toxico	-19.8069	-29.3958	-14.5283	19.9979	17.4092	-10.5905	-30.8792	-18.0034	7.72897	2.86735
Trilep	-62.7796	-1.12759	36.9026	31.7531	38.025	-44.3518	53.9246	4.65514	-1.08558	-18.0321
Trimer	-55.8855	-69.9981	-21.7667	14.0708	-13.5844	-17.6078	-51.7762	-10.6919	3.37115	13.9825
Tropid	-9.17597	-44.5477	-14.6094	15.6028	25.4556	-5.94371	-16.6587	-3.81679	-0.871745	36.5784
Varanu	-41.2135	-9.43964	17.7838	62.053	-40.2448	-0.958626	-5.23705	-14.9834	9.98586	-13.5025
Vermic	1.07827	-67.3516	15.9039	27.9662	15.7853	-12.2079	-12.4021	-32.791	-8.95874	29.839
Xenope	65.774	37.5603	-31.8879	40.1411	9.68743	-12.9074	-9.07288	-32.0636	-26.3684	4.91161
Dinily	97.0722	17.3255	17.9228	-1.46112	3.68767	-21.5785	-39.672	9.68027	-55.533	23.1871
